# Supplementary material for: Transcriptional profiling of chickpea genes differentially regulated in response to high-salinity, cold and drought
Source: BMC Genomics. 2007 Sep 2;8:303. doi: 10.1186/1471-2164-8-303 (PMC2025592; doi:10.1186/1471-2164-8-303)
Supplement: Additional file 1 — Genes > 2-fold differentially expressed between drought stressed and unstressed plants (sorted with respect to their putative function). The genes > 2-fold differentially expressed between drought stressed and unstressed plants. The table has been sorted with respect to putative function of genes and details of genotype/tissue-type in which the genes were expressed are given. [file 1471-2164-8-303-S1.xls]

## Sheet: Sheet1
Additional file 1. Genes >2-fold differentially expressed between drought stressed and unstressed plants (sorted with respect to their putative function)
GenBank Accession	Category	Genotype*/Tissue-type	Log2 Ratio	P value	Putative Function
DY396268	Cell cycle & DNA processing	Tolerant-2/Flowers	-1.5042	4.95511e-08	Histone H2A
DY396412	Cell cycle & DNA processing	Tolerant-2/Flowers	-2.545	0.00287844	Poly(A)-binding protein
DY396290	Cell cycle & DNA processing	Tolerant-2/Leaves	-1.4565	6.78207e-07	Splicing factor-like protein
DY396315	Cell rescue/death/ageing	Tolerant-2/Flowers	-1.1063	0.00193792	Auxin-responsive protein IAA9
DY396321	Cell rescue/death/ageing	Tolerant-2/Flowers	-1.8401	4.96474e-17	Dehydration stress-induced protein
DY396339	Cell rescue/death/ageing	Tolerant-1/Flowers	-1.2488	0.000436208	Magnesium chelatase subunit
DY396339	Cell rescue/death/ageing	Tolerant-2/Leaves	-1.2318	1.06794e-07	Magnesium chelatase subunit
EB085042	Cell rescue/death/ageing	Susceptible-2/Flowers	-1.2305	1.06944e-25	Phosphate-induced protein
DY475076	Cell rescue/death/ageing	Tolerant-1/Leaves	-1.2026	0.00029011	Phosphate-induced protein
DY475172	Cell rescue/death/ageing	Susceptible-1/Flowers	-1.7413	0.00537933	Phosphate-induced protein
DY475172	Cell rescue/death/ageing	Tolerant-1/Leaves	-2.3722	2.78691e-10	Phosphate-induced protein
DY396338	Cell rescue/death/ageing	Tolerant-2/Leaves	-1.6566	8.18129e-12	Senescence-associated protein DIN1
DY396320	Cell rescue/death/ageing	Tolerant-2/Leaves	-1.2584	5.97798e-09	similarity to salt-inducible protein-like
DY396259	Cellular communication/Signal transduction	Susceptible-2/Flowers	1.3885	6.68691e-17	GTP-binding protein SAR1A
DY396350	Cellular communication/Signal transduction	Tolerant-2/Leaves	1.3067	2.0806e-12	Nonspecific lipid-transfer protein precursor
DY396264	Cellular communication/Signal transduction	Tolerant-2/Flowers	-1.2868	0.000117615	Protein kinase precursor-like
DY396429	Cellular communication/Signal transduction	Susceptible-2/Flowers	-2.7533	8.88743e-31	Putative membrane related protein
DY396429	Cellular communication/Signal transduction	Tolerant-1/Flowers	-1.001	3.10942e-09	Putative membrane related protein
DY396429	Cellular communication/Signal transduction	Tolerant-2/Flowers	1.5316	2.42553e-15	Putative membrane related protein
DY396304	Cellular communication/Signal transduction	Tolerant-2/Flowers	-3.6263	9.97097e-07	Putative steroid binding protein
DY396336	Cellular communication/Signal transduction	Tolerant-2/Flowers	1.9765	4.27856e-20	RAC-GTP binding protein-like
DY396367	Cellular communication/Signal transduction	Tolerant-2/Flowers	-1.0496	1.30906e-25	Small GTP-binding protein
DY396402	Cellular metabolism	Susceptible-2/Leaves	-1.2497	0.000459173	Alpha-amylase
DY396337	Cellular metabolism	Tolerant-2/Leaves	-1.4445	6.57421e-09	Alpha-amylase precursor
DY396386	Cellular metabolism	Tolerant-2/Leaves	-1.6048	2.46416e-12	Amine oxidase
DY475181	Cellular metabolism	Tolerant-1/Flowers	-1.0075	0.000143505	Apocytochrome F
DY475477	Cellular metabolism	Susceptible-1/Flowers	-2.662	6.22346e-08	Asparagine synthetase (glutamine hydrolysing) (EC 6.3.5.4) - induced by the dark.
DY475477	Cellular metabolism	Susceptible-2/Flowers	1.0783	0.0019027	Asparagine synthetase (glutamine hydrolysing) (EC 6.3.5.4) - induced by the dark.
DY475477	Cellular metabolism	Tolerant-2/Leaves	1.181	0.0011373	Asparagine synthetase (glutamine hydrolysing) (EC 6.3.5.4) - induced by the dark.
DY475415	Cellular metabolism	Tolerant-1/Leaves	-1.2618	6.85135e-08	Beta glucosidase (EC 3.2.1.21)
DY396340	Cellular metabolism	Tolerant-2/Flowers	-2.1639	5.298e-26	Cytochrome B5
DY396340	Cellular metabolism	Tolerant-2/Leaves	-1.9352	4.58935e-06	Cytochrome B5
DY475393	Cellular metabolism	Susceptible-2/Flowers	-1.2488	0.00459257	Cytochrome c biogenesis protein ccsA
DY475548	Cellular metabolism	Susceptible-1/Flowers	-1.6959	4.81373e-43	Cytosolic fructose 1,6-bisphosphatase (EC 3.1.3.11)
DY475548	Cellular metabolism	Susceptible-2/Flowers	-1.0207	7.333e-13	Cytosolic fructose 1,6-bisphosphatase (EC 3.1.3.11)
DY475543	Cellular metabolism	Susceptible-2/Flowers	-3.8365	7.11469e-16	Fructose-1,6-bisphosphatase (EC 3.1.3.11)
DY396423	Cellular metabolism	Tolerant-2/Flowers	-1.1421	0.0023419	Gibberellin-regulated protein 3 precursor
DY475308	Cellular metabolism	Susceptible-1/Leaves	-1.1978	4.58118e-16	Glutamate dehydrogenase (EC 1.4.1.3)
DY396328	Cellular metabolism	Tolerant-2/Leaves	-1.3677	0.000118204	Polyubiquitin
DY396354	Cellular metabolism	Tolerant-2/Leaves	-1.5863	0.00295011	Polyubiquitin
DY396378	Cellular metabolism	Tolerant-2/Leaves	-1.5769	2.43459e-06	Polyubiquitin
DY475240	Cellular metabolism	Susceptible-1/Leaves	-1.599	8.55366e-07	Ribose 5-phosphate isomerase (EC 5.3.1.6)
DY475530	Cellular metabolism	Tolerant-2/Leaves	-1.39	6.41221e-08	Thiamine biosynthesis protein
DY396368	Cellular metabolism	Tolerant-2/Leaves	-1.0682	0.00143405	Ubiquitin
DY396408	Cellular metabolism	Tolerant-2/Flowers	-2.5749	1.54757e-08	Ubiquitin-specific protease 16
DY396308	Cellular metabolism	Tolerant-2/Flowers	-1.0081	3.39103e-17	Xyloglucan endotransglycosylase LEXET2
DY475408	Cellular metabolism	Susceptible-1/Leaves	-1.4073	3.63772e-11	Xylosidase
CV793598	Defence	Tolerant-2/Flowers	-2.372	1.33993e-27	beta-1,3-glucanase enzyme implicated in pathogen defence (EC 3.2.1.39)
DY396415	Defence	Tolerant-1/Leaves	-1.4456	0.00667257	Caffeoyl-coa O-methyltransferase 4
CV793595	Defence	Susceptible-1/Leaves	-1.1898	2.77297e-16	Caffeoyl-CoA-Methyltransferase enzyme involved in lignification (EC 2.1.1.104)
DY396352	Defence	Tolerant-1/Flowers	-1.8979	0.00018759	CF-9 resistance gene cluster
DY396276	Defence	Susceptible-1/Flowers	-1.2982	5.95336e-23	Disease resistance response protein 39 precursor
DY396265	Defence	Susceptible-2/Flowers	-4.2753	0.000404175	Disease resistance response protein DRRG49-C
DY396265	Defence	Susceptible-2/Leaves	-1.1537	0.00588903	Disease resistance response protein DRRG49-C
CV793605	Defence	Tolerant-2/Flowers	1.0303	0.000108341	multi-resistance protein ABC transporter
CV793603	Defence	Susceptible-2/Flowers	-2.4321	0.00300832	Nematode Resistance Protein Hs1pro-1 homolog
DY396305	Defence	Tolerant-1/Flowers	-1.5663	0.00017607	Pathogenesis-related protein
DY396343	Defence	Tolerant-2/Flowers	-1.1314	0.000267576	Pathogenesis-related protein
DY396390	Defence	Tolerant-1/Flowers	1.6827	2.31498e-34	Pea (pi230) disease resistance response protein 230 (DRR230-a)
DY396345	Defence	Susceptible-2/Flowers	-1.6536	3.39135e-11	Protein Kinase-like protein (Serine/Threonine kinase PBS1)
DY396289	Defence	Susceptible-1/Leaves	1.356	5.84709e-18	Putative Auxin-repressed protein
DY396289	Defence	Tolerant-1/Flowers	1.1013	2.02091e-16	Putative Auxin-repressed protein
DY396289	Defence	Tolerant-2/Leaves	-2.4465	4.89162e-05	Putative Auxin-repressed protein
DY396292	Defence	Susceptible-1/Leaves	1.0332	6.62432e-09	Putative Auxin-repressed protein
DY396359	Defence	Tolerant-2/Flowers	-5.372	6.77055e-40	Putative auxin-repressed protein
DY475245	Energy	Tolerant-1/Flowers	-1.3892	0.000263495	ATP synthase (EC 3.6.1.34)
EB085050	Energy	Tolerant-1/Flowers	1.4944	6.0976e-07	Chloroplast DNA
DY475487	Energy	Tolerant-1/Leaves	-2.1025	3.59515e-08	Ferredoxin (electron tranfer protein)
DY396279	Energy	Susceptible-1/Flowers	-1.2581	9.1828e-08	NADH Dehydrogenase
DY396279	Energy	Tolerant-2/Leaves	-2.3332	5.15339e-09	NADH Dehydrogenase
DY475316	Energy	Susceptible-1/Leaves	-1.5401	0.0090306	NADH dehydrogenase
DY475316	Energy	Tolerant-2/Flowers	-2.0484	1.04652e-07	NADH dehydrogenase
DY475294	Energy	Tolerant-1/Flowers	-1.1015	3.07557e-17	NADH-ubiquinone oxidoreductase (EC 1.6.5.3)
DY475345	Energy	Susceptible-2/Flowers	-1.5762	0.0014184	Photosystem I assembly protein ycf3
DY475345	Energy	Tolerant-1/Flowers	2.1456	6.96348e-26	Photosystem I assembly protein ycf3
DY396293	Energy	Tolerant-2/Leaves	-2.1422	1.90758e-06	Thioredoxin
DY475069	Energy	Tolerant-2/Leaves	-1.0115	0.00448181	Thioredoxin
DY396330	Energy	Tolerant-2/Leaves	-1.2248	1.67456e-06	Thrioredoxin H-type 1
DY475305	Energy	Susceptible-1/Leaves	-1.0254	0.00107721	Thylakoid protein
DY475542	Protein synthesis/fate	Susceptible-2/Leaves	-1.3077	3.72943e-20	18S rRNA
DY475540	Protein synthesis/fate	Susceptible-2/Leaves	-1.6283	0.000822838	26S rRNA
DY475540	Protein synthesis/fate	Tolerant-2/Leaves	-2.7584	0.0012577	26S rRNA
DY475394	Protein synthesis/fate	Tolerant-1/Flowers	-1.7794	2.54241e-12	60S ribosomal protein L39
DY475101	Protein synthesis/fate	Susceptible-1/Flowers	2.083	3.70275e-39	Chloroplast 16S rRNA
DY475146	Protein synthesis/fate	Tolerant-1/Flowers	2.3571	6.75536e-25	Chloroplast 16S rRNA
DY475063	Protein synthesis/fate	Susceptible-1/Leaves	-1.3707	2.3368e-16	Chloroplast 30S ribosomal protein S12
DY475375	Transcription	Tolerant-2/Flowers	2.0413	3.39063e-05	Sucrose responsive transcription factor
DY396334	Transport facilitation	Susceptible-1/Flowers	-1.8963	0.000432024	Aquaporin-like transmembrane channel protein
DY475488	Transport facilitation	Susceptible-1/Flowers	-1.0924	0.00627429	DNAJ like protein involved in intracellular protein transport increased during heat shock
DY475239	Transport facilitation	Tolerant-1/Leaves	-1.3547	1.00313e-21	Membrane sugar-transport protein
DY475074	Transport facilitation	Tolerant-2/Flowers	1.5607	2.08886e-07	Protein transport protein
EB085046	Unclear	Susceptible-2/Flowers	-1.8787	9.88397e-05	Unclear
DY475099	Unclear	Susceptible-1/Flowers	-1.3132	0.00126379	Unclear
DY475114	Unclear	Tolerant-2/Flowers	-1.3514	5.8993e-06	Unclear
DY475126	Unclear	Susceptible-2/Leaves	-1.0416	1.13583e-13	Unclear
DY475333	Unclear	Tolerant-2/Leaves	-3.0902	4.46246e-05	Unclear
DY475389	Unclear	Susceptible-2/Flowers	-1.1164	1.30093e-05	Unclear
DY475411	Unclear	Susceptible-1/Flowers	-1.0466	0.00270497	Unclear
DY475418	Unclear	Susceptible-2/Leaves	-1.1071	1.81045e-05	Unclear
DY475418	Unclear	Tolerant-2/Leaves	-1.0345	0.000246124	Unclear
DY475448	Unclear	Tolerant-2/Flowers	-1.3849	1.29606e-06	Unclear
DY475532	Unknown	Tolerant-1/Leaves	-2.043	1.30326e-06	Unknown
EB085035	Unknown	Susceptible-2/Leaves	-1.0472	5.48837e-06	Unknown
DY475539	Unknown	Susceptible-1/Flowers	2.1092	4.78449e-19	Unknown
DY475048	Unknown	Tolerant-1/Leaves	-1.4396	2.05959e-18	Unknown
DY475051	Unknown	Susceptible-1/Flowers	-1.4651	1.29096e-11	Unknown
DY475051	Unknown	Susceptible-2/Flowers	-5.2444	7.45366e-40	Unknown
DY475051	Unknown	Tolerant-1/Leaves	-1.9938	9.88878e-07	Unknown
DY475080	Unknown	Tolerant-1/Leaves	-2.5088	2.81098e-15	Unknown
DY475081	Unknown	Tolerant-2/Flowers	-1.3375	0.000172351	Unknown
DY475084	Unknown	Susceptible-1/Leaves	-1.1372	6.61247e-27	Unknown
DY475084	Unknown	Tolerant-1/Leaves	1.6442	1.16976e-07	Unknown
DY475102	Unknown	Tolerant-1/Flowers	-1.1122	0.00101809	Unknown
DY475125	Unknown	Susceptible-1/Flowers	2.009	2.42038e-23	Unknown
DY475157	Unknown	Tolerant-2/Leaves	-1.0692	1.29121e-06	Unknown
DY475215	Unknown	Tolerant-2/Leaves	-1.7737	2.08934e-23	Unknown
DY475260	Unknown	Tolerant-1/Leaves	-1.0205	0.00582296	Unknown
DY475288	Unknown	Tolerant-2/Leaves	-2.2799	0.000444818	Unknown
DY475298	Unknown	Susceptible-2/Leaves	-2.7637	6.16319e-05	Unknown
DY475327	Unknown	Susceptible-1/Flowers	-1.2133	0.000303669	Unknown
DY475353	Unknown	Tolerant-2/Leaves	-2.0916	1.31388e-08	Unknown
DY475414	Unknown	Susceptible-1/Flowers	-1.5493	0.00252389	Unknown
DY475431	Unknown	Tolerant-1/Leaves	-2.4645	1.66423e-35	Unknown
DY475439	Unknown	Tolerant-2/Leaves	-2.085	2.04347e-11	Unknown
DY475469	Unknown	Susceptible-2/Leaves	-1.1129	2.99628e-16	Unknown
DY475481	Unknown	Susceptible-1/Flowers	2.1216	8.95986e-22	Unknown
DY475491	Unknown	Tolerant-2/Leaves	-1.4173	0.000454714	Unknown
DY475553	Unknown	Tolerant-2/Leaves	-1.0712	0.00107439	Unknown
* Tolerant-1: BG1103 (ATC 48111); Tolerant-2: BG 362 (ATC48104); Susceptible-1: Kaniva (ATC 40030); Susceptible-2: Genesis 508 (ATC 45226)
