# Supplementary material for: Transcriptional profiling of chickpea genes differentially regulated in response to high-salinity, cold and drought
Source: BMC Genomics. 2007 Sep 2;8:303. doi: 10.1186/1471-2164-8-303 (PMC2025592; doi:10.1186/1471-2164-8-303)
Supplement: Additional file 2 — Genes > 2-fold differentially expressed between cold stressed and unstressed plants (sorted with respect to their putative function). The genes > 2-fold differentially expressed between cold stressed and unstressed plants. The table has been sorted with respect to putative function of genes and details of genotype/tissue-type in which the genes were expressed are given. [file 1471-2164-8-303-S2.xls]

## Sheet: Sheet1
Additional file 2. Genes >2-fold differentially expressed between cold stressed and unstressed plants (sorted with respect to their putative function)
GenBank Accession	Category	Genotype*/Tissue-type	Log2 Ratio	P value	Putative Function
CA0689	Bad read	Susceptible-1/Leaves	-1.589	0.00756296	Bad read
CA0697	Bad read	Tolerant-2/Leaves	1.4445	6.76485e-06	Bad read
CA0761	Bad read	Tolerant-1/Leaves	-2.0929	0.00056196	Bad read
DY475357	Cell cycle & DNA processing	Susceptible-2/Flowers	-1.1594	1.00575e-06	RNA/ssDNA binding protein
DY396387	Cell cycle & DNA processing	Susceptible-1/Leaves	1.5678	7.55402e-06	Similarity to RNA-binding protein
DY396414	Cell cycle & DNA processing	Susceptible-1/Flowers	2.3366	3.00743e-06	Splicing factor RSZ33
DY396282	Cell rescue/death/ageing	Susceptible-1/Flowers	1.7742	3.22107e-09	18.2 KDA class I heat shock protein
DY475078	Cell rescue/death/ageing	Susceptible-2/Flowers	1.494	3.46268e-20	Auxin-repressed protein
DY475078	Cell rescue/death/ageing	Susceptible-2/Leaves	2.0385	1.81477e-05	Auxin-repressed protein
DY396315	Cell rescue/death/ageing	Susceptible-1/Leaves	1.8676	5.7233e-20	Auxin-responsive protein IAA9
DY396321	Cell rescue/death/ageing	Susceptible-1/Leaves	1.2708	1.91647e-08	Dehydration stress-induced protein
DY475070	Cell rescue/death/ageing	Tolerant-1/Leaves	-1.8988	7.95151e-10	Dehydration-induced protein
DY396324	Cell rescue/death/ageing	Tolerant-2/Leaves	1.1377	9.98177e-06	Dehydrin-cognate
DY475250	Cell rescue/death/ageing	Tolerant-2/Leaves	-1.5947	2.24532e-22	Glutathione s-transferase enzyme (EC 2.5.1.18) involved abiotic stress
DY396361	Cell rescue/death/ageing	Tolerant-2/Leaves	-1.7145	2.05517e-05	Heat shock factor binding protein
DY475474	Cell rescue/death/ageing	Susceptible-2/Leaves	-1.8679	5.68765e-15	Heat shock protein
DY396397	Cell rescue/death/ageing	Susceptible-1/Leaves	1.1764	3.29429e-22	Heat shock protein DNAJ homolog
DY396363	Cell rescue/death/ageing	Tolerant-2/Leaves	-2.4374	3.54138e-05	Magnesium chelatase subunit
DY396373	Cell rescue/death/ageing	Susceptible-2/Leaves	1.2426	5.46879e-10	Metallothionein-like protein 1
DY396373	Cell rescue/death/ageing	Tolerant-2/Flowers	1.1491	9.67953e-38	Metallothionein-like protein 1
DY396406	Cell rescue/death/ageing	Susceptible-1/Leaves	-1.1481	0.00262136	Metallothionein-like protein 1
DY475076	Cell rescue/death/ageing	Tolerant-1/Flowers	2.6766	0.000133708	Phosphate-induced protein
DY475076	Cell rescue/death/ageing	Tolerant-2/Leaves	-1.3882	0.000472355	Phosphate-induced protein
DY475172	Cell rescue/death/ageing	Tolerant-1/Flowers	1.9077	3.70993e-23	Phosphate-induced protein
DY396273	Cell rescue/death/ageing	Tolerant-1/Flowers	1.3915	2.50149e-06	Putative senescence-associated protein
DY396338	Cell rescue/death/ageing	Susceptible-1/Flowers	2.3131	1.99921e-14	Senescence-associated protein DIN1
DY396338	Cell rescue/death/ageing	Tolerant-2/Leaves	-2.3477	8.02556e-05	Senescence-associated protein DIN1
DY396420	Cell rescue/death/ageing	Susceptible-1/Flowers	2.6718	2.06831e-20	Similarity to heat shock related protein
DY396320	Cell rescue/death/ageing	Susceptible-1/Flowers	2.4136	4.68509e-13	similarity to salt-inducible protein-like
DY475397	Cell rescue/death/ageing	Susceptible-1/Flowers	-4.1623	9.49969e-07	Superoxide dismutase copper chaperone precursor involved in oxidative stress
DY475397	Cell rescue/death/ageing	Susceptible-2/Flowers	-1.4735	7.68824e-09	Superoxide dismutase copper chaperone precursor involved in oxidative stress
DY475397	Cell rescue/death/ageing	Susceptible-2/Leaves	-2.0968	0.00013766	Superoxide dismutase copper chaperone precursor involved in oxidative stress
DY475397	Cell rescue/death/ageing	Tolerant-1/Leaves	-3.6495	2.00078e-12	Superoxide dismutase copper chaperone precursor involved in oxidative stress
DY475220	Cell rescue/death/ageing	Susceptible-1/Leaves	-2.3267	5.07445e-25	Wound-induced protein
DY475220	Cell rescue/death/ageing	Susceptible-2/Flowers	1.171	0.0001234	Wound-induced protein
DY475220	Cell rescue/death/ageing	Susceptible-2/Leaves	1.6769	0.00050349	Wound-induced protein
DY475220	Cell rescue/death/ageing	Tolerant-1/Leaves	-1.3389	0.00280444	Wound-induced protein
DY475254	Cell rescue/death/ageing	Susceptible-2/Leaves	1.3929	1.65361e-07	Wound-induced protein
DY475254	Cell rescue/death/ageing	Tolerant-1/Flowers	1.9698	2.36409e-07	Wound-induced protein
DY475254	Cell rescue/death/ageing	Tolerant-1/Leaves	1.5576	1.86408e-06	Wound-induced protein
DY396399	Cellular communication/Signal transduction	Susceptible-1/Flowers	2.085	5.65642e-12	Cornifin alpha (small proline-rich protein 1)
DY396313	Cellular communication/Signal transduction	Susceptible-1/Leaves	1.1049	9.74759e-10	Guanine nucleotide regulatory protein
DY475508	Cellular communication/Signal transduction	Susceptible-1/Flowers	-1.2009	0.000211899	Hypothetical protein with a membrane spanning ring-H2 finger domain
DY475478	Cellular communication/Signal transduction	Tolerant-2/Leaves	-1.1323	0.00072851	Hypothetical transmembrane protein
DY396314	Cellular communication/Signal transduction	Susceptible-1/Flowers	1.1543	9.4949e-06	Immunophilin
DY396427	Cellular communication/Signal transduction	Susceptible-1/Flowers	1.6794	1.7773e-10	Lectin-like protein
DY475119	Cellular communication/Signal transduction	Susceptible-1/Leaves	-2.7685	1.93405e-06	Membrane-related protein CP5
DY475119	Cellular communication/Signal transduction	Susceptible-2/Leaves	-2.3881	0.000291182	Membrane-related protein CP5
DY475119	Cellular communication/Signal transduction	Tolerant-1/Leaves	-1.2214	0.00331382	Membrane-related protein CP5
DY475119	Cellular communication/Signal transduction	Tolerant-2/Leaves	-1.1299	2.30507e-05	Membrane-related protein CP5
DY396335	Cellular communication/Signal transduction	Susceptible-1/Flowers	-1.9338	3.99974e-21	Nitrate transporter NRT1-1
DY396350	Cellular communication/Signal transduction	Susceptible-2/Leaves	-1.1002	0.000310783	Nonspecific lipid-transfer protein precursor
DY396436	Cellular communication/Signal transduction	Susceptible-1/Leaves	-1.1204	0.00213061	Nuclear transport factor 2, putative
DY396436	Cellular communication/Signal transduction	Tolerant-2/Leaves	-2.0391	0.00279484	Nuclear transport factor 2, putative
DY396262	Cellular communication/Signal transduction	Tolerant-1/Flowers	1.2878	1.90658e-11	Probable Ca-binding mitochondrial carrier AT2G35800
DY396262	Cellular communication/Signal transduction	Tolerant-1/Leaves	-1.1032	2.81744e-11	Probable Ca-binding mitochondrial carrier AT2G35800
DY396262	Cellular communication/Signal transduction	Tolerant-2/Leaves	-1.5953	0.00396582	Probable Ca-binding mitochondrial carrier AT2G35800
DY396283	Cellular communication/Signal transduction	Susceptible-1/Flowers	2.1141	1.39535e-08	Protein kinase C inhibitor-like protein
DY396285	Cellular communication/Signal transduction	Susceptible-1/Leaves	1.0154	5.54813e-05	Protein kinase C inhibitor-like protein
DY396382	Cellular communication/Signal transduction	Susceptible-1/Leaves	1.3226	0.00391271	Protein Kinase-like protein
DY396422	Cellular communication/Signal transduction	Susceptible-1/Flowers	2.1856	4.3585e-13	Protein kinase-like protein
DY396291	Cellular communication/Signal transduction	Susceptible-1/Leaves	1.0689	0.00179635	Putative ARF1 GTPase activating protein
DY396383	Cellular communication/Signal transduction	Susceptible-1/Leaves	1.6107	6.48265e-10	Putative extracelluler dermal glycoprotein
DY396383	Cellular communication/Signal transduction	Tolerant-1/Flowers	-2.5122	6.11565e-06	Putative extracelluler dermal glycoprotein
DY396429	Cellular communication/Signal transduction	Tolerant-2/Flowers	-1.0327	7.22324e-13	Putative membrane related protein
DY396429	Cellular communication/Signal transduction	Tolerant-2/Leaves	-2.2401	6.84953e-06	Putative membrane related protein
DY396294	Cellular communication/Signal transduction	Susceptible-1/Leaves	1.3246	0.00329836	Putative steroid binding protein
DY396304	Cellular communication/Signal transduction	Susceptible-1/Leaves	1.0924	4.86157e-06	Putative steroid binding protein
DY475320	Cellular communication/Signal transduction	Susceptible-2/Leaves	-1.6342	2.96252e-07	Serine/threonine protein kinase
DY475384	Cellular communication/Signal transduction	Tolerant-1/Leaves	-2.434	1.18615e-18	similar to serine/threonine protein kinase
DY475384	Cellular communication/Signal transduction	Tolerant-2/Leaves	-3.2736	1.32498e-08	similar to serine/threonine protein kinase
DY396367	Cellular communication/Signal transduction	Susceptible-1/Leaves	1.0854	9.52496e-06	Small GTP-binding protein
DY396402	Cellular metabolism	Susceptible-1/Flowers	1.4313	2.23112e-06	Alpha-amylase
DY396337	Cellular metabolism	Susceptible-1/Flowers	1.2178	1.27206e-13	Alpha-amylase precursor
DY396337	Cellular metabolism	Tolerant-1/Leaves	-1.3059	1.84521e-10	Alpha-amylase precursor
DY396386	Cellular metabolism	Tolerant-1/Leaves	-1.2331	1.55704e-10	Amine oxidase
DY475181	Cellular metabolism	Susceptible-1/Leaves	-1.7405	6.97694e-07	Apocytochrome F
DY475475	Cellular metabolism	Susceptible-2/Leaves	-1.4402	0.00034395	Asparagine synthetase (EC 6.3.5.4)
DY475477	Cellular metabolism	Susceptible-1/Flowers	-2.8379	0.000556793	Asparagine synthetase (glutamine hydrolysing) (EC 6.3.5.4) - induced by the dark.
DY475477	Cellular metabolism	Susceptible-2/Flowers	1.319	1.0748e-10	Asparagine synthetase (glutamine hydrolysing) (EC 6.3.5.4) - induced by the dark.
DY475477	Cellular metabolism	Susceptible-2/Leaves	2.6178	2.816e-08	Asparagine synthetase (glutamine hydrolysing) (EC 6.3.5.4) - induced by the dark.
DY475477	Cellular metabolism	Tolerant-1/Flowers	-4.4334	2.49691e-14	Asparagine synthetase (glutamine hydrolysing) (EC 6.3.5.4) - induced by the dark.
DY475477	Cellular metabolism	Tolerant-2/Leaves	1.241	0.000698225	Asparagine synthetase (glutamine hydrolysing) (EC 6.3.5.4) - induced by the dark.
DY475415	Cellular metabolism	Tolerant-1/Leaves	-1.8041	0.00167844	Beta glucosidase (EC 3.2.1.21)
EB085056	Cellular metabolism	Tolerant-2/Leaves	-2.2055	5.3256e-07	Beta-galactosidase (EC 3.2.1.23)
DY475141	Cellular metabolism	Tolerant-1/Leaves	-2.0025	1.35315e-05	Beta-galactosidase (EC 3.2.1.23)
DY475141	Cellular metabolism	Tolerant-2/Leaves	-1.6282	0.00029799	Beta-galactosidase (EC 3.2.1.23)
DY396413	Cellular metabolism	Tolerant-1/Leaves	-1.6874	0.00335839	Catalase
DY475306	Cellular metabolism	Tolerant-2/Leaves	1.118	2.25984e-06	Cationic peroxidase (EC 1.11.1.7)
DY396340	Cellular metabolism	Susceptible-1/Flowers	2.2611	2.96639e-22	Cytochrome B5
DY475393	Cellular metabolism	Susceptible-2/Flowers	-1.015	0.00298835	Cytochrome c biogenesis protein ccsA
DY475113	Cellular metabolism	Tolerant-2/Leaves	-2.917	3.0409e-07	Cytochrome C oxidase subunit
DY475180	Cellular metabolism	Susceptible-2/Leaves	-1.2375	4.76163e-06	Cytochrome F
DY396306	Cellular metabolism	Susceptible-1/Flowers	3.0513	4.79371e-25	Epoxide hydrolase
DY396306	Cellular metabolism	Susceptible-1/Leaves	1.5998	2.25342e-10	Epoxide hydrolase
DY396404	Cellular metabolism	Susceptible-1/Leaves	1.6279	1.92916e-09	Glutathione S-transferase GST 8
DY396417	Cellular metabolism	Susceptible-1/Leaves	1.1585	6.4929e-35	Glycogen synthase kinase-3 homolog MSK-3
DY475551	Cellular metabolism	Tolerant-2/Leaves	-1.3043	0.000474594	Homogentisate 1,2 dioxygenase (EC 1.13.11.5) - essential for phenylalanine catabolism and the production of fumarate and acetoacetate (may have anti-fungal properties)
DY396288	Cellular metabolism	Susceptible-1/Leaves	-1.2324	0.00203413	Hypothetical proline-rich protein
DY396287	Cellular metabolism	Tolerant-1/Leaves	-2.0737	4.70537e-20	Kinesin-like protein
DY475068	Cellular metabolism	Susceptible-1/Flowers	-1.3138	5.41657e-06	L-allo-threonine aldolase (EC 4.1.2.5)
DY475068	Cellular metabolism	Tolerant-1/Flowers	1.2087	3.45854e-12	L-allo-threonine aldolase (EC 4.1.2.5)
DY396354	Cellular metabolism	Susceptible-1/Flowers	1.2055	0.00226761	Polyubiquitin
DY396371	Cellular metabolism	Tolerant-1/Leaves	-1.0453	2.62221e-08	Polyubiquitin
DY396371	Cellular metabolism	Tolerant-2/Leaves	-1.6162	0.000742011	Polyubiquitin
DY396410	Cellular metabolism	Tolerant-1/Leaves	-1.1404	2.48781e-08	Polyubiquitin
DY475417	Cellular metabolism	Tolerant-1/Flowers	-1.1852	6.98792e-13	Probable 3-hydroxyisobutyrate dehydrogenase (HIBADH) mitochondrial precursor (EC 1.1.1.31) - catalyses the reversible transition between 3-hydroxyisobutyrate and methylmalonate semialdehyde during the production of methyl malonate
DY396428	Cellular metabolism	Susceptible-1/Flowers	3.0826	6.34171e-23	Putative Deoxycytidylate Deaminase
DY396428	Cellular metabolism	Susceptible-1/Leaves	1.042	2.30182e-07	Putative Deoxycytidylate Deaminase
DY396428	Cellular metabolism	Tolerant-2/Leaves	-4.2352	1.71949e-06	Putative Deoxycytidylate Deaminase
DY396317	Cellular metabolism	Susceptible-1/Flowers	2.8968	2.80184e-26	Putative glutaredoxin
DY396317	Cellular metabolism	Susceptible-1/Leaves	1.4318	4.50391e-10	Putative glutaredoxin
DY396317	Cellular metabolism	Tolerant-1/Flowers	-1.3745	8.31849e-09	Putative glutaredoxin
DY396366	Cellular metabolism	Tolerant-2/Flowers	-1.7225	5.23384e-12	Putative Ubiquitin protein
DY475170	Cellular metabolism	Susceptible-1/Flowers	1.5207	0.000370208	S-adenosylmethionine decarboxylase (EC 4.1.1.50) involved in the synthesis of polyamines
DY475170	Cellular metabolism	Susceptible-1/Leaves	1.285	1.04584e-05	S-adenosylmethionine decarboxylase (EC 4.1.1.50) involved in the synthesis of polyamines
DY475170	Cellular metabolism	Tolerant-2/Flowers	1.0248	0.00293122	S-adenosylmethionine decarboxylase (EC 4.1.1.50) involved in the synthesis of polyamines
DY396280	Cellular metabolism	Susceptible-1/Leaves	1.0057	2.89898e-06	Serine carboxypeptidase isolag
DY475396	Cellular metabolism	Susceptible-2/Flowers	-1.171	0.000158749	Similar to endopeptidase
DY475396	Cellular metabolism	Susceptible-2/Leaves	-1.142	1.17472e-06	Similar to endopeptidase
DY475105	Cellular metabolism	Tolerant-1/Leaves	1.0951	0.000545606	Sucrose synthase enzyme (EC 2.4.1.14)
DY475282	Cellular metabolism	Tolerant-1/Leaves	-1.2729	0.000293949	Trehalose-phosphatase (EC 3.1.3.12) enzyme
DY475282	Cellular metabolism	Tolerant-2/Leaves	-1.8226	3.49037e-05	Trehalose-phosphatase (EC 3.1.3.12) enzyme
DY396408	Cellular metabolism	Susceptible-1/Leaves	1.4782	1.99813e-07	Ubiquitin-specific protease 16
DY396408	Cellular metabolism	Susceptible-2/Leaves	-2.7583	1.31211e-05	Ubiquitin-specific protease 16
DY396274	Cellular metabolism	Susceptible-1/Flowers	1.7615	9.51345e-07	Ubiquitin-specific protease 6
DY396274	Cellular metabolism	Susceptible-1/Leaves	1.3665	2.79745e-07	Ubiquitin-specific protease 6
DY475149	Cellular metabolism	Susceptible-1/Leaves	-1.4979	8.05977e-08	UDP-glucose 4-epimerase (EC 5.1.3.2)
DY396308	Cellular metabolism	Susceptible-1/Leaves	1.3362	5.16149e-14	Xyloglucan endotransglycosylase LEXET2
DY475408	Cellular metabolism	Tolerant-1/Leaves	-3.4624	9.64002e-08	Xylosidase
DY475500	Cellular metabolism	Tolerant-2/Leaves	-1.7719	4.57814e-17	Zinc-binding dehydrogenase
DY396299	Defence	Tolerant-2/Leaves	-2.2913	0.00682936	Beta-glucan binding protein
DY396352	Defence	Susceptible-1/Leaves	-1.4102	8.97154e-24	CF-9 resistance gene cluster
DY396352	Defence	Tolerant-2/Leaves	-2.5776	0.000137698	CF-9 resistance gene cluster
DY396430	Defence	Susceptible-1/Flowers	1.8977	1.79144e-13	Chalcone reductase
CV793610	Defence	Tolerant-1/Flowers	3.8777	1.80729e-07	Class 10 pathogenesis related protein induced by pathogen infection
DY396311	Defence	Susceptible-1/Leaves	-1.2139	1.6748e-14	Disease resistance response protein 230 precursor
DY396416	Defence	Susceptible-1/Flowers	-1.4051	0.00273626	Disease resistance response protein 230 precursor
EB085032	Defence	Susceptible-1/Leaves	-2.0204	0.000139329	Disease resistance response protein DRRG49-C
DY396265	Defence	Susceptible-1/Flowers	1.9084	3.52343e-13	Disease resistance response protein DRRG49-C
CV793588	Defence	Susceptible-2/Leaves	1.0281	5.54868e-05	Gamma-thionen type defensin/protease inhibitor - may protect against pathogen attack
CV793588	Defence	Tolerant-2/Leaves	2.3907	5.77653e-07	Gamma-thionen type defensin/protease inhibitor - may protect against pathogen attack
CV793607	Defence	Tolerant-1/Leaves	1.2757	3.9121e-10	glucosyl transferase enzyme possible induced by salicylic acid and involved in phytoalexin production
DY396331	Defence	Susceptible-1/Flowers	2.297	8.59656e-17	Glutathione peroxidase
CV793589	Defence	Susceptible-2/Flowers	-1.1651	0.000613798	Homology to an Avr9/Cf9 rapidly elicited protein from N.tabacum
CV793589	Defence	Susceptible-2/Leaves	-2.1701	0.000342525	Homology to an Avr9/Cf9 rapidly elicited protein from N.tabacum
CV793589	Defence	Tolerant-1/Leaves	-1.3475	0.0016499	Homology to an Avr9/Cf9 rapidly elicited protein from N.tabacum
CV793589	Defence	Tolerant-2/Leaves	-1.2573	0.000382607	Homology to an Avr9/Cf9 rapidly elicited protein from N.tabacum
DY396392	Defence	Susceptible-1/Flowers	1.763	1.87049e-05	Multi resistance protein (F20D22.11 protein)
CV793605	Defence	Susceptible-2/Flowers	1.4401	2.81056e-15	multi-resistance protein ABC transporter
CV793603	Defence	Tolerant-2/Leaves	-3.1053	1.83682e-05	Nematode Resistance Protein Hs1pro-1 homolog
DY396301	Defence	Susceptible-1/Flowers	1.8061	6.08755e-08	Pathogenesis-related protein
DY396301	Defence	Tolerant-2/Leaves	-1.3727	0.00539675	Pathogenesis-related protein
DY396305	Defence	Tolerant-1/Flowers	4.7613	8.99506e-36	Pathogenesis-related protein
DY396305	Defence	Tolerant-1/Leaves	1.3109	9.91449e-07	Pathogenesis-related protein
DY396343	Defence	Tolerant-1/Leaves	-1.4593	1.05277e-11	Pathogenesis-related protein
DY396343	Defence	Tolerant-2/Leaves	-1.6914	3.27125e-06	Pathogenesis-related protein
DY396281	Defence	Susceptible-1/Flowers	-1.9217	8.52781e-28	Pathogenesis-related protein 4A
DY396281	Defence	Tolerant-2/Leaves	-1.191	0.000146924	Pathogenesis-related protein 4A
DY396372	Defence	Tolerant-2/Leaves	-2.7849	1.20729e-10	Pathogenesis-related protein 4A
DY396384	Defence	Susceptible-1/Flowers	-1.597	3.71501e-17	Pathogenesis-related protein 4A
DY396384	Defence	Tolerant-2/Leaves	-1.7769	2.13638e-13	Pathogenesis-related protein 4A
DY396390	Defence	Susceptible-1/Flowers	-4.3882	5.71726e-15	Pea (pi230) disease resistance response protein 230 (DRR230-a)
DY396390	Defence	Susceptible-1/Leaves	-1.0519	9.74513e-09	Pea (pi230) disease resistance response protein 230 (DRR230-a)
DY396389	Defence	Susceptible-1/Flowers	1.681	7.51897e-07	Polygalacturonase inhibitor protein
DY396389	Defence	Tolerant-1/Flowers	2.5467	4.17708e-20	Polygalacturonase inhibitor protein
DY396405	Defence	Susceptible-1/Flowers	1.7424	9.23554e-07	PR1A precursor
DY396269	Defence	Susceptible-1/Flowers	-2.3844	8.92197e-16	Putative Auxin-repressed protein
DY396269	Defence	Tolerant-2/Flowers	-1.0207	0.000276999	Putative Auxin-repressed protein
DY396289	Defence	Tolerant-1/Flowers	2.8395	3.9294e-05	Putative Auxin-repressed protein
DY396289	Defence	Tolerant-1/Leaves	-1.6605	0.00211751	Putative Auxin-repressed protein
DY396359	Defence	Susceptible-1/Flowers	-3.2391	1.11825e-21	Putative auxin-repressed protein
DY396359	Defence	Tolerant-2/Flowers	-1.1276	0.001299	Putative auxin-repressed protein
DY396275	Defence	Susceptible-1/Flowers	1.5778	6.65529e-08	Putative Chitinase
CV793591	Defence	Susceptible-1/Leaves	-1.2275	0.000300571	S1-3 protein homolog induced by CMV infection in cowpea
CV793591	Defence	Tolerant-2/Leaves	-1.4419	0.00155283	S1-3 protein homolog induced by CMV infection in cowpea
DY396307	Defence	Susceptible-1/Flowers	-1.44	1.7518e-07	Serine/thrionine protein kinase
DY396307	Defence	Tolerant-1/Leaves	-1.121	1.92858e-18	Serine/thrionine protein kinase
DY396307	Defence	Tolerant-2/Leaves	-1.1447	0.00463695	Serine/thrionine protein kinase
EB085015	Defence	Susceptible-1/Leaves	-1.308	7.20765e-05	Translational activator
DY475423	Energy	Susceptible-1/Leaves	-3.5483	2.17793e-17	ATP synthase (EC 3.6.1.34)
DY475554	Energy	Susceptible-1/Leaves	-1.3528	0.000162869	Chlorophyll a/b binding protein
DY475555	Energy	Susceptible-1/Flowers	-1.3257	2.78856e-14	Chlorophyll a/b binding protein
DY475555	Energy	Tolerant-1/Leaves	-1.0014	7.65076e-12	Chlorophyll a/b binding protein
DY475555	Energy	Tolerant-2/Leaves	-1.8925	0.00189584	Chlorophyll a/b binding protein
EB085019	Energy	Tolerant-1/Flowers	3.3811	1.35789e-06	Chloroplast DNA
DY475501	Energy	Tolerant-1/Flowers	-1.4066	1.5453e-09	Chloroplast DNA for P700 chlorophyll a-apoproteins
DY475537	Energy	Tolerant-2/Leaves	1.0759	2.04646e-13	Chloroplast Val-tRNA
DY475487	Energy	Susceptible-2/Leaves	-1.8826	0.000151575	Ferredoxin (electron tranfer protein)
DY475316	Energy	Tolerant-2/Leaves	-1.5497	0.0071044	NADH dehydrogenase
DY475556	Energy	Tolerant-1/Flowers	-1.5928	0.000825998	NADH-plastoquinone oxidoreductase chain 1
DY475287	Energy	Susceptible-1/Leaves	-3.8089	1.43526e-20	NADH-plastoquinone oxidoreductase subunit I (EC 1.6.5.3)
DY475287	Energy	Tolerant-1/Flowers	-4.8787	0.00514884	NADH-plastoquinone oxidoreductase subunit I (EC 1.6.5.3)
DY475294	Energy	Susceptible-1/Flowers	-1.1228	1.70173e-08	NADH-ubiquinone oxidoreductase (EC 1.6.5.3)
DY475434	Energy	Susceptible-2/Leaves	-1.0018	5.82034e-06	Proton pump interactor protein
DY396293	Energy	Susceptible-1/Flowers	2.6564	5.21327e-08	Thioredoxin
DY396293	Energy	Tolerant-2/Leaves	-1.6086	0.00425562	Thioredoxin
DY475305	Energy	Susceptible-1/Flowers	-1.1782	0.0026113	Thylakoid protein
DY475305	Energy	Tolerant-2/Leaves	-1.2689	0.000887939	Thylakoid protein
DY475150	Protein synthesis/fate	Tolerant-1/Flowers	-5.1619	6.03407e-14	18S nuclear rRNA
EB085047	Protein synthesis/fate	Tolerant-1/Leaves	-1.2494	8.0372e-05	18S rRNA
EB085047	Protein synthesis/fate	Tolerant-2/Leaves	-1.1503	1.00503e-05	18S rRNA
DY475542	Protein synthesis/fate	Tolerant-2/Leaves	-3.3405	4.53993e-24	18S rRNA
EB085055	Protein synthesis/fate	Susceptible-2/Flowers	1.0365	1.15107e-06	26S rRNA
EB085066	Protein synthesis/fate	Tolerant-1/Leaves	-2.2463	0.000345296	4.5S, 5S, 16S and 23S rRNA
EB085027	Protein synthesis/fate	Tolerant-2/Leaves	-1.7906	0.000323221	5.8S, 18S and 25S rRNA
EB085033	Protein synthesis/fate	Susceptible-2/Flowers	-2.2329	1.93979e-07	5.8S, 18S and 25S rRNA
DY475101	Protein synthesis/fate	Susceptible-2/Flowers	-1.0659	0.00511028	Chloroplast 16S rRNA
DY475146	Protein synthesis/fate	Susceptible-2/Leaves	1.2777	3.79296e-05	Chloroplast 16S rRNA
DY475063	Protein synthesis/fate	Susceptible-1/Flowers	1.4969	2.49472e-09	Chloroplast 30S ribosomal protein S12
DY475406	Protein synthesis/fate	Susceptible-2/Leaves	-4.1711	0.000596764	FKBP-type peptidyl-prolyl cis-trans isomerase (EC 5.2.1.8) - accelerates the folding of proteins
DY475479	Protein synthesis/fate	Susceptible-1/Flowers	-3.7204	0.00321994	Serine:glyoxylate aminotransferase (EC 2.6.1.45) /alanine:glyoxylate aminotransferase (EC 2.6.1.44) - involved in glycine and L-serine amino acid synthesis
DY475479	Protein synthesis/fate	Tolerant-2/Leaves	-1.3951	0.00130591	Serine:glyoxylate aminotransferase (EC 2.6.1.45) /alanine:glyoxylate aminotransferase (EC 2.6.1.44) - involved in glycine and L-serine amino acid synthesis
DY396432	Transcription	Susceptible-1/Flowers	2.3317	1.25132e-06	Transcription initiation factor IIF beta subunit
DY396318	Transcription	Susceptible-1/Flowers	2.7706	1.89883e-16	Transcription initiation factor IIF beta subunit
DY396309	Transcription	Susceptible-1/Leaves	1.0785	1.23969e-20	Transcription initiation protein SPT4 homolog 1
DY475512	Transport facilitation	Tolerant-2/Leaves	-2.2862	0.000290022	Aquaporin 2 protein - integral tonoplast water channel protein
DY475488	Transport facilitation	Susceptible-2/Leaves	1.6936	0.00139256	DNAJ like protein involved in intracellular protein transport increased during heat shock
DY475523	Transport facilitation	Susceptible-1/Leaves	-2.1027	6.18474e-05	Sorting nexin protein - controls trafficking of membrane/secretory proteins
DY475523	Transport facilitation	Susceptible-2/Leaves	-1.1173	8.42971e-05	Sorting nexin protein - controls trafficking of membrane/secretory proteins
EB085017	Unclear	Tolerant-2/Flowers	-1.0641	5.35249e-05	Unclear
EB085017	Unclear	Tolerant-2/Leaves	-1.0945	0.000244951	Unclear
EB085045	Unclear	Susceptible-2/Leaves	1.7537	1.91587e-07	Unclear
DY475097	Unclear	Tolerant-1/Flowers	3.0289	2.76891e-32	Unclear
DY475099	Unclear	Tolerant-1/Flowers	-1.3507	0.00279137	Unclear
DY475175	Unclear	Susceptible-2/Flowers	-2.0819	0.00256725	Unclear
DY475175	Unclear	Tolerant-1/Flowers	-1.7301	0.00202583	Unclear
DY475217	Unclear	Susceptible-2/Leaves	-1.2765	0.00847297	Unclear
DY475313	Unclear	Susceptible-2/Leaves	-1.1207	3.60486e-06	Unclear
DY475323	Unclear	Tolerant-1/Leaves	-1.4234	2.52916e-05	Unclear
DY475323	Unclear	Tolerant-2/Leaves	-2.0473	2.83538e-28	Unclear
DY475329	Unclear	Susceptible-1/Leaves	-1.6973	1.92167e-05	Unclear
DY475329	Unclear	Susceptible-2/Leaves	-1.0723	0.00839138	Unclear
DY475355	Unclear	Tolerant-2/Leaves	-1.5329	0.00302419	Unclear
DY475367	Unclear	Tolerant-2/Leaves	-1.1882	0.00334836	Unclear
DY475400	Unclear	Susceptible-1/Leaves	-1.3122	8.0318e-18	Unclear
DY475522	Unclear	Susceptible-2/Leaves	-1.4826	2.16035e-12	Unclear
DY475532	Unknown	Susceptible-1/Leaves	-5.4593	1.03419e-10	Unknown
EB085061	Unknown	Susceptible-2/Leaves	-1.0065	8.0473e-06	Unknown
EB085037	Unknown	Susceptible-1/Leaves	1.0254	0.00335922	Unknown
EB085037	Unknown	Tolerant-2/Leaves	1.1876	1.19454e-06	Unknown
EB085040	Unknown	Tolerant-2/Leaves	1.0135	0.000126183	Unknown
DY475538	Unknown	Susceptible-1/Leaves	-2.057	0.00169866	Unknown
DY475538	Unknown	Tolerant-1/Leaves	-2.6485	0.000222582	Unknown
EB085044	Unknown	Susceptible-1/Leaves	-2.1313	0.000104903	Unknown
EB085049	Unknown	Tolerant-2/Leaves	-1.698	4.04739e-06	Unknown
DY475051	Unknown	Susceptible-1/Leaves	-1.8814	2.68206e-09	Unknown
DY475055	Unknown	Susceptible-2/Leaves	-1.1089	1.25289e-05	Unknown
DY475084	Unknown	Tolerant-2/Leaves	-2.0974	0.000210157	Unknown
DY475156	Unknown	Tolerant-1/Leaves	-1.1078	0.0001858	Unknown
DY475157	Unknown	Tolerant-2/Leaves	-3.0092	2.29352e-07	Unknown
DY475167	Unknown	Tolerant-2/Leaves	-1.2334	0.00333204	Unknown
DY475168	Unknown	Susceptible-2/Flowers	1.1664	9.3576e-09	Unknown
DY475178	Unknown	Tolerant-2/Leaves	-1.0206	0.00816313	Unknown
DY475191	Unknown	Tolerant-1/Leaves	1.0955	0.00419059	Unknown
DY475203	Unknown	Tolerant-1/Leaves	-1.5122	0.000458495	Unknown
DY475203	Unknown	Tolerant-2/Leaves	-1.6016	3.91106e-05	Unknown
DY475206	Unknown	Tolerant-2/Leaves	-1.2613	0.000566787	Unknown
DY475232	Unknown	Tolerant-1/Leaves	-1.3604	0.00319025	Unknown
DY475236	Unknown	Susceptible-1/Leaves	-1.2291	2.46257e-06	Unknown
DY475260	Unknown	Susceptible-2/Leaves	-1.2653	0.00128688	Unknown
DY475275	Unknown	Tolerant-1/Leaves	-1.871	9.66087e-10	Unknown
DY475281	Unknown	Tolerant-2/Leaves	-1.6922	3.27241e-05	Unknown
DY475288	Unknown	Susceptible-1/Flowers	1.8324	7.69699e-08	Unknown
DY475296	Unknown	Susceptible-2/Flowers	-1.1905	0.000223583	Unknown
DY475299	Unknown	Tolerant-2/Leaves	-1.1245	5.89806e-06	Unknown
DY475311	Unknown	Susceptible-1/Flowers	1.1953	1.51924e-11	Unknown
DY475336	Unknown	Tolerant-1/Leaves	-1.5641	0.00369896	Unknown
DY475353	Unknown	Tolerant-1/Leaves	-1.2301	1.73911e-15	Unknown
DY475360	Unknown	Tolerant-2/Leaves	-1.4404	3.02414e-07	Unknown
DY475363	Unknown	Tolerant-2/Leaves	-1.0046	0.00131735	Unknown
DY475390	Unknown	Tolerant-1/Leaves	-2.7869	0.000302515	Unknown
DY475431	Unknown	Susceptible-1/Leaves	-1.5413	0.0084338	Unknown
DY475439	Unknown	Susceptible-1/Flowers	1.5266	2.5603e-07	Unknown
DY475451	Unknown	Susceptible-2/Flowers	1.3967	4.46776e-10	Unknown
DY475451	Unknown	Susceptible-2/Leaves	1.0043	0.00382676	Unknown
DY475462	Unknown	Susceptible-1/Flowers	-2.0469	0.0015	Unknown
DY475462	Unknown	Susceptible-2/Leaves	-1.2798	0.00154888	Unknown
DY475462	Unknown	Tolerant-1/Leaves	-1.0728	1.12141e-12	Unknown
DY475472	Unknown	Susceptible-2/Leaves	1.3972	0.000134887	Unknown
DY475481	Unknown	Susceptible-2/Leaves	-1.0918	0.000178851	Unknown
DY475483	Unknown	Tolerant-1/Flowers	-1.0363	0.00397985	Unknown
DY475484	Unknown	Susceptible-1/Leaves	1.3502	2.22081e-14	Unknown
DY475503	Unknown	Susceptible-1/Leaves	1.4126	2.21644e-05	Unknown
DY475513	Unknown	Susceptible-2/Flowers	-1.1199	1.39944e-05	Unknown
DY475521	Unknown	Tolerant-2/Leaves	1.1191	0.000185586	Unknown
*Tolerant-1: Sonali (ATC 48113); Tolerant-2: ILC 01276 (ATC 40021); Susceptible-1: Amethyst (ATC 42331); Susceptible-2: Dooen (ATC 40874)
