# Supplementary material for: Transcriptional profiling of chickpea genes differentially regulated in response to high-salinity, cold and drought
Source: BMC Genomics. 2007 Sep 2;8:303. doi: 10.1186/1471-2164-8-303 (PMC2025592; doi:10.1186/1471-2164-8-303)
Supplement: Additional file 3 — Genes > 2-fold differentially expressed between high-salinity stressed and unstressed plants (sorted with respect to their putative function). The genes > 2-fold differentially expressed between high-salinity stressed and unstressed plants. The table has been sorted with respect to putative function of genes and details of genotype/tissue-type in which the genes were expressed are given. [file 1471-2164-8-303-S3.xls]

## Sheet: Sheet1
Additional file 3. Genes >2-fold differentially expressed between high-salinity stressed and unstressed plants (sorted with respect to their putative function)
GenBank Accession	Category	Genotype*/Tissue-type	Log2 Ratio	P value	Putative Function
CA0697	Bad read	Susceptible-1/Shoots/48 h	4.9761	5.65123e-20	Bad read
CA0705	Bad read	Tolerant-2/Roots/48 h	-1.0682	0.000337986	Bad read
CA0719	Bad read	Susceptible-1/Roots/48 h	-4.0328	2.63044e-05	Bad read
CA0753	Bad read	Susceptible-2/Roots/24 h	-1.4848	1.69726e-05	Bad read
CA0761	Bad read	Tolerant-1/Roots/24 h	1.1986	2.07886e-07	Bad read
CA0761	Bad read	Tolerant-2/Roots/48 h	1.2204	1.48564e-05	Bad read
CA0850	Bad read	Tolerant-1/Roots/24 h	-1.3756	0.00793853	Bad read
CA0871	Bad read	Susceptible-1/Roots/48 h	-2.8414	0.000289747	Bad read
CA0871	Bad read	Tolerant-1/Roots/48 h	-2.0824	0.000162015	Bad read
CA0912	Bad read	Tolerant-1/Roots/24 h	-2.1793	0.00122756	Bad read
CA1002	Bad read	Susceptible-1/Roots/24 h	-2.0498	0.000580655	Bad read
CA1002	Bad read	Susceptible-1/Roots/48 h	-2.4086	6.16564e-06	Bad read
CA1002	Bad read	Tolerant-1/Roots/24 h	-2.9719	2.88371e-08	Bad read
CA1118	Bad read	Susceptible-1/Roots/48 h	-2.7792	0.000148661	Bad read
CA1118	Bad read	Tolerant-1/Roots/48 h	-1.0908	0.000376476	Bad read
CA1122	Bad read	Tolerant-1/Roots/48 h	-1.6146	0.00332733	Bad read
DY475372	Cell cycle & DNA processing	Susceptible-1/Roots/48 h	-1.384	0.00139801	Adenosylhomocysteinase enzyme (EC 3.3.1.1) involved in DNA methylation
DY475266	Cell cycle & DNA processing	Susceptible-1/Shoots/48 h	-1.7987	0.00545332	DNA binding protein
DY396268	Cell cycle & DNA processing	Susceptible-1/Roots/24 h	-1.5271	1.8645e-21	Histone H2A
DY396268	Cell cycle & DNA processing	Susceptible-1/Shoots/48 h	-2.707	3.16387e-12	Histone H2A
DY396268	Cell cycle & DNA processing	Susceptible-2/Shoots/24 h	-2.1517	0.000150329	Histone H2A
DY396268	Cell cycle & DNA processing	Tolerant-1/Roots/24 h	-3.1484	1.76956e-11	Histone H2A
DY475244	Cell cycle & DNA processing	Susceptible-1/Roots/48 h	-2.6181	0.00645302	Nucleotide-sugar dehydratase
DY396360	Cell cycle & DNA processing	Susceptible-1/Shoots/48 h	-3.34	0.00388983	Poly(A)-binding protein
DY396360	Cell cycle & DNA processing	Tolerant-2/Roots/24 h	-1.1742	9.19202e-06	Poly(A)-binding protein
DY396412	Cell cycle & DNA processing	Susceptible-1/Roots/48 h	1.1928	1.42828e-05	Poly(A)-binding protein
DY396412	Cell cycle & DNA processing	Tolerant-1/Roots/24 h	-2.5088	1.7794e-07	Poly(A)-binding protein
DY475357	Cell cycle & DNA processing	Susceptible-1/Shoots/48 h	-1.8084	6.11468e-05	RNA/ssDNA binding protein
DY396387	Cell cycle & DNA processing	Tolerant-2/Shoots/24 h	1.6738	0.000265888	Similarity to RNA-binding protein
DY396290	Cell cycle & DNA processing	Susceptible-1/Roots/48 h	-2.6291	4.6778e-08	Splicing factor-like protein
DY396290	Cell cycle & DNA processing	Susceptible-1/Shoots/24 h	-1.4035	3.32272e-05	Splicing factor-like protein
DY396290	Cell cycle & DNA processing	Susceptible-2/Roots/24 h	-2.9109	4.51991e-05	Splicing factor-like protein
DY396290	Cell cycle & DNA processing	Susceptible-2/Roots/48 h	-1.6466	0.000196753	Splicing factor-like protein
DY396290	Cell cycle & DNA processing	Tolerant-1/Roots/24 h	-1.7038	0.00175003	Splicing factor-like protein
DY396290	Cell cycle & DNA processing	Tolerant-2/Roots/24 h	-1.3139	0.0121522	Splicing factor-like protein
DY396282	Cell rescue/death/ageing	Susceptible-1/Roots/24 h	1.0472	0.00816912	18.2 KDA class I heat shock protein
DY396282	Cell rescue/death/ageing	Tolerant-1/Roots/24 h	-2.1502	3.33175e-05	18.2 KDA class I heat shock protein
DY475138	Cell rescue/death/ageing	Tolerant-1/Shoots/48 h	1.0238	1.97826e-09	Aluminium-induced protein
DY475078	Cell rescue/death/ageing	Susceptible-1/Shoots/48 h	1.2151	3.97302e-06	Auxin-repressed protein
DY475070	Cell rescue/death/ageing	Susceptible-1/Roots/24 h	1.4445	1.40687e-08	Dehydration-induced protein
DY475070	Cell rescue/death/ageing	Susceptible-1/Roots/48 h	1.2035	0.00114631	Dehydration-induced protein
DY475192	Cell rescue/death/ageing	Tolerant-1/Roots/48 h	-1.3797	0.00213482	Dehydration-induced protein
DY475092	Cell rescue/death/ageing	Susceptible-1/Roots/24 h	1.7879	0.00233679	Dehydrin cold-induced protein
DY475092	Cell rescue/death/ageing	Susceptible-1/Shoots/24 h	-1.0802	5.99942e-08	Dehydrin cold-induced protein
DY475092	Cell rescue/death/ageing	Susceptible-2/Roots/24 h	-1.8504	6.14437e-10	Dehydrin cold-induced protein
DY475207	Cell rescue/death/ageing	Susceptible-1/Shoots/48 h	-1.2076	0.00144413	Endoxyloglucan transferase involved in water-stress
DY475207	Cell rescue/death/ageing	Susceptible-2/Roots/24 h	-1.2029	3.36543e-13	Endoxyloglucan transferase involved in water-stress
DY475207	Cell rescue/death/ageing	Susceptible-2/Roots/48 h	-1.3719	1.0096e-13	Endoxyloglucan transferase involved in water-stress
DY475207	Cell rescue/death/ageing	Tolerant-1/Roots/24 h	-2.2346	1.4792e-09	Endoxyloglucan transferase involved in water-stress
DY475207	Cell rescue/death/ageing	Tolerant-2/Roots/48 h	-3.8579	0.000490692	Endoxyloglucan transferase involved in water-stress
DY475250	Cell rescue/death/ageing	Susceptible-2/Shoots/24 h	-1.202	9.46648e-07	Glutathione s-transferase enzyme (EC 2.5.1.18) involved abiotic stress
DY475250	Cell rescue/death/ageing	Tolerant-2/Shoots/24 h	-2.3044	2.64941e-06	Glutathione s-transferase enzyme (EC 2.5.1.18) involved abiotic stress
DY396361	Cell rescue/death/ageing	Susceptible-2/Roots/48 h	-2.3584	4.79002e-06	Heat shock factor binding protein
DY396361	Cell rescue/death/ageing	Tolerant-1/Roots/24 h	-1.4518	1.8158e-05	Heat shock factor binding protein
DY396361	Cell rescue/death/ageing	Tolerant-2/Roots/48 h	-1.3094	0.0035368	Heat shock factor binding protein
DY475335	Cell rescue/death/ageing	Susceptible-1/Roots/48 h	-1.1649	5.95621e-05	Heat shock protein
DY475453	Cell rescue/death/ageing	Tolerant-1/Roots/48 h	-1.6111	1.92062e-26	Heat shock protein
DY475474	Cell rescue/death/ageing	Tolerant-2/Shoots/24 h	-1.4771	3.16893e-29	Heat shock protein
DY396397	Cell rescue/death/ageing	Susceptible-1/Roots/24 h	2.5242	3.48308e-10	Heat shock protein DNAJ homolog
DY475276	Cell rescue/death/ageing	Tolerant-1/Roots/24 h	1.024	1.36121e-06	Homocysteine methyltransferase enzyme involved in selenium tolerance
DY475276	Cell rescue/death/ageing	Tolerant-2/Shoots/24 h	-1.0008	0.00265613	Homocysteine methyltransferase enzyme involved in selenium tolerance
DY475276	Cell rescue/death/ageing	Tolerant-2/Shoots/48 h	1.206	0.00266396	Homocysteine methyltransferase enzyme involved in selenium tolerance
DY396339	Cell rescue/death/ageing	Susceptible-1/Roots/24 h	2.0103	1.6665e-12	Magnesium chelatase subunit
DY396339	Cell rescue/death/ageing	Tolerant-1/Shoots/48 h	-2.7355	0.0015176	Magnesium chelatase subunit
DY396363	Cell rescue/death/ageing	Tolerant-1/Shoots/48 h	-1.93	7.44462e-05	Magnesium chelatase subunit
DY396298	Cell rescue/death/ageing	Susceptible-1/Roots/24 h	-1.8353	0.00116876	Medicago sativa environmental stress inducible protein mRNA
DY396295	Cell rescue/death/ageing	Tolerant-2/Roots/24 h	-1.2423	0.00012704	Metallothionein-like protein
DY396322	Cell rescue/death/ageing	Tolerant-2/Roots/24 h	-1.4022	6.88058e-07	Metallothionein-like protein 1
DY396373	Cell rescue/death/ageing	Susceptible-1/Roots/48 h	-1.2941	0.00802726	Metallothionein-like protein 1
DY396373	Cell rescue/death/ageing	Tolerant-2/Roots/24 h	-2.0011	1.38667e-05	Metallothionein-like protein 1
DY396373	Cell rescue/death/ageing	Tolerant-2/Roots/48 h	-1.2386	5.16336e-06	Metallothionein-like protein 1
DY396406	Cell rescue/death/ageing	Susceptible-1/Shoots/48 h	-1.2064	1.37469e-06	Metallothionein-like protein 1
DY396406	Cell rescue/death/ageing	Tolerant-2/Roots/48 h	-1.246	2.15807e-05	Metallothionein-like protein 1
DY475076	Cell rescue/death/ageing	Susceptible-1/Shoots/48 h	1.3785	8.43501e-09	Phosphate-induced protein
DY475076	Cell rescue/death/ageing	Tolerant-1/Shoot/24 h	1.3728	0.00025573	Phosphate-induced protein
DY475172	Cell rescue/death/ageing	Susceptible-1/Roots/24 h	-1.0923	1.25818e-10	Phosphate-induced protein
DY475172	Cell rescue/death/ageing	Susceptible-1/Shoots/24 h	-1.1403	0.000966818	Phosphate-induced protein
DY475509	Cell rescue/death/ageing	Tolerant-1/Roots/48 h	1.2392	1.2112e-05	PPF1 - a post floral protein induced by short day conditions with low level expression in leaves - an integral protein that may play a role in inhibiting senescence
DY475225	Cell rescue/death/ageing	Susceptible-1/Roots/24 h	-1.1934	0.000503168	Proline oxidase enzyme involved in the conversion of proline to glutamate - induced by osmotic stress
DY475225	Cell rescue/death/ageing	Susceptible-2/Roots/24 h	-2.6361	1.08342e-08	Proline oxidase enzyme involved in the conversion of proline to glutamate - induced by osmotic stress
DY475225	Cell rescue/death/ageing	Susceptible-2/Roots/48 h	-2.5205	2.3553e-05	Proline oxidase enzyme involved in the conversion of proline to glutamate - induced by osmotic stress
DY475225	Cell rescue/death/ageing	Susceptible-2/Shoots/48 h	-2.6037	5.58861e-11	Proline oxidase enzyme involved in the conversion of proline to glutamate - induced by osmotic stress
DY475225	Cell rescue/death/ageing	Tolerant-2/Shoots/48 h	-4.2582	7.4454e-33	Proline oxidase enzyme involved in the conversion of proline to glutamate - induced by osmotic stress
DY396273	Cell rescue/death/ageing	Susceptible-1/Shoots/48 h	1.7187	0.000385785	Putative senescence-associated protein
DY396273	Cell rescue/death/ageing	Tolerant-1/Roots/24 h	-1.0892	2.29446e-07	Putative senescence-associated protein
DY396347	Cell rescue/death/ageing	Tolerant-1/Shoot/24 h	-1.3299	3.44335e-15	Ripening related protein
DY475190	Cell rescue/death/ageing	Susceptible-1/Roots/48 h	-2.7124	6.63349e-06	S-adenosylmethionine synthetase enzyme (EC 2.5.1.6) differentially expressed after stress
DY396338	Cell rescue/death/ageing	Susceptible-1/Roots/24 h	1.5318	0.000435132	Senescence-associated protein DIN1
DY396338	Cell rescue/death/ageing	Tolerant-1/Roots/24 h	-4.4777	1.23475e-22	Senescence-associated protein DIN1
DY396320	Cell rescue/death/ageing	Susceptible-1/Roots/24 h	1.2555	0.00565267	similarity to salt-inducible protein-like
DY396320	Cell rescue/death/ageing	Tolerant-1/Roots/24 h	-2.5514	4.01897e-11	similarity to salt-inducible protein-like
DY475397	Cell rescue/death/ageing	Susceptible-2/Roots/24 h	-1.137	2.8321e-15	Superoxide dismutase copper chaperone precursor involved in oxidative stress
DY475328	Cell rescue/death/ageing	Susceptible-1/Roots/48 h	-2.2955	0.000255389	Ubiquitin conjugating protein involved in the regulation of photomorphogenesis and senescence
DY475328	Cell rescue/death/ageing	Tolerant-1/Roots/48 h	-1.2945	0.00530022	Ubiquitin conjugating protein involved in the regulation of photomorphogenesis and senescence
DY475254	Cell rescue/death/ageing	Susceptible-2/Roots/24 h	-1.1062	4.00633e-05	Wound-induced protein
DY475254	Cell rescue/death/ageing	Susceptible-2/Shoots/24 h	-1.846	0.00025644	Wound-induced protein
DY475254	Cell rescue/death/ageing	Susceptible-2/Shoots/48 h	-2.261	6.13107e-08	Wound-induced protein
DY475254	Cell rescue/death/ageing	Tolerant-2/Shoots/48 h	-1.1163	0.00382158	Wound-induced protein
DY396300	Cellular communication/Signal transduction	Tolerant-1/Roots/24 h	-1.2973	3.40217e-06	ATHP3 (histidine-containing phosphotransfer protein like)
DY396300	Cellular communication/Signal transduction	Tolerant-2/Roots/24 h	-1.2069	1.24448e-10	ATHP3 (histidine-containing phosphotransfer protein like)
DY396300	Cellular communication/Signal transduction	Tolerant-2/Roots/48 h	-1.3211	0.00112916	ATHP3 (histidine-containing phosphotransfer protein like)
DY396342	Cellular communication/Signal transduction	Tolerant-1/Roots/24 h	-1.4343	0.00350523	Bean DNA for glycine-rich cell wall protein GRP 1.8
DY396342	Cellular communication/Signal transduction	Tolerant-2/Roots/24 h	-2.7664	0.000400864	Bean DNA for glycine-rich cell wall protein GRP 1.8
DY475246	Cellular communication/Signal transduction	Susceptible-1/Roots/48 h	-2.4678	1.11515e-08	GPI-anchored membrane protein
DY475246	Cellular communication/Signal transduction	Tolerant-1/Roots/24 h	-1.556	1.88221e-16	GPI-anchored membrane protein
DY475246	Cellular communication/Signal transduction	Tolerant-1/Roots/48 h	-1.6695	2.95393e-07	GPI-anchored membrane protein
DY396259	Cellular communication/Signal transduction	Susceptible-1/Roots/24 h	1.1558	5.00437e-05	GTP-binding protein SAR1A
DY396313	Cellular communication/Signal transduction	Susceptible-2/Roots/24 h	-1.8632	7.06254e-07	Guanine nucleotide regulatory protein
DY396313	Cellular communication/Signal transduction	Tolerant-1/Roots/24 h	-1.0016	9.5986e-10	Guanine nucleotide regulatory protein
DY396313	Cellular communication/Signal transduction	Tolerant-2/Roots/48 h	-1.7187	0.00743485	Guanine nucleotide regulatory protein
DY475478	Cellular communication/Signal transduction	Susceptible-1/Roots/48 h	-2.5598	3.60215e-11	Hypothetical transmembrane protein
DY475478	Cellular communication/Signal transduction	Tolerant-1/Roots/48 h	-1.0891	9.46364e-06	Hypothetical transmembrane protein
DY396314	Cellular communication/Signal transduction	Susceptible-1/Roots/48 h	-2.3028	0.000896454	Immunophilin
DY396314	Cellular communication/Signal transduction	Susceptible-1/Shoots/48 h	-2.6267	3.87527e-05	Immunophilin
DY396314	Cellular communication/Signal transduction	Susceptible-2/Roots/24 h	-1.1585	1.69968e-06	Immunophilin
DY396314	Cellular communication/Signal transduction	Tolerant-2/Roots/48 h	-1.1942	0.00249341	Immunophilin
DY396436	Cellular communication/Signal transduction	Susceptible-1/Roots/24 h	-1.0953	0.00119916	Nuclear transport factor 2, putative
DY396436	Cellular communication/Signal transduction	Susceptible-1/Shoots/48 h	-3.1149	8.05632e-13	Nuclear transport factor 2, putative
DY396436	Cellular communication/Signal transduction	Susceptible-2/Roots/24 h	-2.3823	0.000268328	Nuclear transport factor 2, putative
DY396436	Cellular communication/Signal transduction	Susceptible-2/Roots/48 h	-1.2707	7.96578e-05	Nuclear transport factor 2, putative
DY396436	Cellular communication/Signal transduction	Tolerant-2/Roots/24 h	-1.1823	0.00584638	Nuclear transport factor 2, putative
DY475248	Cellular communication/Signal transduction	Tolerant-1/Shoot/24 h	-3.4204	1.75118e-16	Polymorphic antigen membrane protein
DY396262	Cellular communication/Signal transduction	Susceptible-2/Shoots/48 h	-1.3372	0.00198366	Probable Ca-binding mitochondrial carrier AT2G35800
DY396262	Cellular communication/Signal transduction	Tolerant-1/Roots/24 h	-1.2208	6.07868e-05	Probable Ca-binding mitochondrial carrier AT2G35800
DY396262	Cellular communication/Signal transduction	Tolerant-1/Roots/48 h	-1.1774	9.17296e-15	Probable Ca-binding mitochondrial carrier AT2G35800
DY396262	Cellular communication/Signal transduction	Tolerant-2/Roots/48 h	-1.2601	0.00788019	Probable Ca-binding mitochondrial carrier AT2G35800
DY475077	Cellular communication/Signal transduction	Tolerant-1/Roots/24 h	-1.3663	2.30737e-07	Protein kinase
DY475077	Cellular communication/Signal transduction	Tolerant-2/Roots/24 h	-2.915	2.12957e-06	Protein kinase
DY396283	Cellular communication/Signal transduction	Tolerant-1/Roots/24 h	-1.6311	0.530455	Protein kinase C inhibitor-like protein
DY396264	Cellular communication/Signal transduction	Susceptible-2/Roots/24 h	-3.3591	0.00073932	Protein kinase precursor-like
DY396264	Cellular communication/Signal transduction	Susceptible-2/Shoots/24 h	-1.4521	5.53862e-13	Protein kinase precursor-like
DY396362	Cellular communication/Signal transduction	Tolerant-1/Roots/48 h	-1.4139	0.000597819	Protein kinase-like protein
DY396362	Cellular communication/Signal transduction	Tolerant-2/Roots/24 h	-4.7801	7.24481e-40	Protein kinase-like protein
DY396382	Cellular communication/Signal transduction	Susceptible-1/Shoots/24 h	-2.1108	3.79189e-05	Protein Kinase-like protein
DY396382	Cellular communication/Signal transduction	Tolerant-1/Roots/48 h	-1.3308	1.58466e-09	Protein Kinase-like protein
DY396418	Cellular communication/Signal transduction	Susceptible-2/Roots/48 h	-1.5719	0.00299887	Protein transport protein SEC61 gamma subunit
DY396418	Cellular communication/Signal transduction	Tolerant-1/Roots/24 h	-2.5986	5.66217e-05	Protein transport protein SEC61 gamma subunit
DY396291	Cellular communication/Signal transduction	Tolerant-2/Roots/48 h	-1.0221	0.00940633	Putative ARF1 GTPase activating protein
DY396429	Cellular communication/Signal transduction	Susceptible-1/Roots/24 h	1.2194	0.00250912	Putative membrane related protein
DY396429	Cellular communication/Signal transduction	Susceptible-2/Roots/48 h	-3.8079	3.37716e-05	Putative membrane related protein
DY396351	Cellular communication/Signal transduction	Susceptible-2/Roots/48 h	-1.5396	3.18243e-21	Putative protein kinase
DY475320	Cellular communication/Signal transduction	Tolerant-2/Roots/48 h	-3.9443	0.00219644	Serine/threonine protein kinase
DY475384	Cellular communication/Signal transduction	Susceptible-1/Shoots/48 h	1.339	2.70425e-09	similar to serine/threonine protein kinase
DY396381	Cellular communication/Signal transduction	Susceptible-1/Roots/48 h	-2.2789	0.00509579	Small GTP-binding protein
DY396381	Cellular communication/Signal transduction	Susceptible-2/Roots/24 h	-2.2808	0.000241747	Small GTP-binding protein
DY396381	Cellular communication/Signal transduction	Tolerant-1/Roots/48 h	-2.9417	1.09507e-10	Small GTP-binding protein
DY396381	Cellular communication/Signal transduction	Tolerant-2/Roots/24 h	-1.1976	5.63761e-11	Small GTP-binding protein
DY475550	Cellular communication/Signal transduction	Susceptible-1/Roots/48 h	-2.3733	0.00014637	WD repeat protein (trp-asp domains) involved in protein-protein interactions including signal transduction, transcription regulation and apoptosis
DY475550	Cellular communication/Signal transduction	Tolerant-1/Roots/24 h	-2.8179	5.04105e-07	WD repeat protein (trp-asp domains) involved in protein-protein interactions including signal transduction, transcription regulation and apoptosis
DY475550	Cellular communication/Signal transduction	Tolerant-2/Roots/48 h	-1.5896	0.00151917	WD repeat protein (trp-asp domains) involved in protein-protein interactions including signal transduction, transcription regulation and apoptosis
EB085018	Cellular metabolism	Tolerant-2/Roots/24 h	-1.1512	6.94978e-07	Acyl-activating enzyme
DY396403	Cellular metabolism	Susceptible-2/Roots/48 h	-1.1298	0.000141324	Alpha-amylase
DY396386	Cellular metabolism	Susceptible-1/Shoots/48 h	-2.4863	0.000140114	Amine oxidase
DY396386	Cellular metabolism	Tolerant-1/Roots/24 h	-1.1247	0.000707258	Amine oxidase
DY475108	Cellular metabolism	Susceptible-1/Roots/48 h	-2.2842	2.28835e-25	Asparagine synthetase (EC 6.3.5.4)
DY475108	Cellular metabolism	Susceptible-1/Shoots/24 h	-1.1687	2.23238e-05	Asparagine synthetase (EC 6.3.5.4)
DY475108	Cellular metabolism	Susceptible-2/Roots/24 h	-3.9183	5.56117e-28	Asparagine synthetase (EC 6.3.5.4)
DY475475	Cellular metabolism	Tolerant-1/Roots/24 h	1.6043	0.0109892	Asparagine synthetase (EC 6.3.5.4)
DY475477	Cellular metabolism	Susceptible-1/Shoots/48 h	2.6817	6.03803e-13	Asparagine synthetase (glutamine hydrolysing) (EC 6.3.5.4) - induced by the dark.
DY475477	Cellular metabolism	Tolerant-1/Shoots/48 h	1.7798	4.9308e-05	Asparagine synthetase (glutamine hydrolysing) (EC 6.3.5.4) - induced by the dark.
EB085056	Cellular metabolism	Tolerant-1/Roots/24 h	-1.0929	1.45647e-06	Beta-galactosidase (EC 3.2.1.23)
DY475213	Cellular metabolism	Susceptible-2/Roots/48 h	-2.1671	4.41825e-18	Carbonic anhydrase (EC 4.2.1.1)
DY475213	Cellular metabolism	Tolerant-1/Roots/24 h	-2.3477	0.0043789	Carbonic anhydrase (EC 4.2.1.1)
DY475213	Cellular metabolism	Tolerant-1/Roots/48 h	-4.073	0.000169441	Carbonic anhydrase (EC 4.2.1.1)
DY475403	Cellular metabolism	Susceptible-1/Roots/24 h	-1.8986	4.88882e-15	Carbonic anhydrase like protein (EC 4.2.1.1) - reversible hydration of carbon dioxide
DY475403	Cellular metabolism	Susceptible-2/Roots/24 h	-1.3931	9.13835e-12	Carbonic anhydrase like protein (EC 4.2.1.1) - reversible hydration of carbon dioxide
DY475403	Cellular metabolism	Tolerant-1/Roots/24 h	-2.7462	3.60803e-08	Carbonic anhydrase like protein (EC 4.2.1.1) - reversible hydration of carbon dioxide
DY475403	Cellular metabolism	Tolerant-1/Roots/48 h	-1.4703	5.46298e-07	Carbonic anhydrase like protein (EC 4.2.1.1) - reversible hydration of carbon dioxide
DY475403	Cellular metabolism	Tolerant-1/Shoots/48 h	-1.0283	0.00223516	Carbonic anhydrase like protein (EC 4.2.1.1) - reversible hydration of carbon dioxide
DY475403	Cellular metabolism	Tolerant-2/Roots/48 h	-2.3618	2.27949e-09	Carbonic anhydrase like protein (EC 4.2.1.1) - reversible hydration of carbon dioxide
DY396413	Cellular metabolism	Tolerant-2/Shoots/24 h	1.0094	8.99965e-08	Catalase
DY396396	Cellular metabolism	Tolerant-2/Roots/48 h	-1.1866	0.000765522	Cysteine proteinase 15A precursor
DY475152	Cellular metabolism	Susceptible-1/Roots/24 h	-1.3155	0.00503642	Cytidine deaminase enzyme
DY475152	Cellular metabolism	Susceptible-1/Roots/48 h	-3.4259	3.50261e-06	Cytidine deaminase enzyme
DY396340	Cellular metabolism	Susceptible-2/Roots/24 h	-1.5043	2.68213e-05	Cytochrome B5
DY396340	Cellular metabolism	Tolerant-2/Shoots/48 h	-1.0907	1.63228e-07	Cytochrome B5
DY475393	Cellular metabolism	Susceptible-1/Shoots/48 h	-2.0106	0.000253559	Cytochrome c biogenesis protein ccsA
DY475393	Cellular metabolism	Susceptible-2/Roots/48 h	-2.5584	4.397e-35	Cytochrome c biogenesis protein ccsA
DY475393	Cellular metabolism	Tolerant-1/Roots/48 h	-1.1898	0.00369827	Cytochrome c biogenesis protein ccsA
DY475113	Cellular metabolism	Tolerant-1/Roots/24 h	-2.476	2.22898e-16	Cytochrome C oxidase subunit
DY475180	Cellular metabolism	Susceptible-2/Roots/24 h	-1.4063	2.27516e-07	Cytochrome F
EB085031	Cellular metabolism	Tolerant-2/Shoots/24 h	-1.2941	0.00547802	Cytochrome P450
DY475449	Cellular metabolism	Susceptible-1/Shoots/48 h	-1.4127	0.000104889	Cytochrome P450
DY475449	Cellular metabolism	Tolerant-1/Shoots/48 h	-2.3802	0.00370998	Cytochrome P450
DY475548	Cellular metabolism	Susceptible-1/Roots/48 h	-1.1349	4.24762e-06	Cytosolic fructose 1,6-bisphosphatase (EC 3.1.3.11)
DY475548	Cellular metabolism	Tolerant-1/Roots/24 h	-2.3559	0.00209949	Cytosolic fructose 1,6-bisphosphatase (EC 3.1.3.11)
DY475548	Cellular metabolism	Tolerant-2/Roots/24 h	-1.2246	0.000554457	Cytosolic fructose 1,6-bisphosphatase (EC 3.1.3.11)
DY396267	Cellular metabolism	Susceptible-1/Roots/48 h	-1.6031	1.7564e-11	Enolase
DY396267	Cellular metabolism	Susceptible-1/Shoots/48 h	-1.3629	0.000196038	Enolase
DY396267	Cellular metabolism	Tolerant-1/Roots/24 h	-1.2219	0.00526571	Enolase
DY475543	Cellular metabolism	Susceptible-2/Roots/48 h	-2.8417	0.000854994	Fructose-1,6-bisphosphatase (EC 3.1.3.11)
DY475543	Cellular metabolism	Tolerant-1/Roots/24 h	-1.6872	1.09958e-08	Fructose-1,6-bisphosphatase (EC 3.1.3.11)
DY396423	Cellular metabolism	Susceptible-1/Roots/48 h	-1.669	0.00192837	Gibberellin-regulated protein 3 precursor
DY396423	Cellular metabolism	Susceptible-1/Shoots/48 h	1.0368	1.40322e-05	Gibberellin-regulated protein 3 precursor
DY396423	Cellular metabolism	Tolerant-2/Roots/48 h	-1.6885	9.58125e-08	Gibberellin-regulated protein 3 precursor
DY475498	Cellular metabolism	Susceptible-1/Roots/24 h	-2.257	6.44452e-14	Glucosyltransferase
DY475498	Cellular metabolism	Susceptible-1/Shoots/48 h	-1.5028	3.87245e-06	Glucosyltransferase
DY475498	Cellular metabolism	Tolerant-1/Roots/24 h	-3.8548	2.91751e-15	Glucosyltransferase
DY475096	Cellular metabolism	Susceptible-1/Roots/48 h	-1.0071	0.00251601	Glyceraldehyde 3-phosphate dehydrogenase (EC 1.2.1.12)
DY475234	Cellular metabolism	Susceptible-2/Roots/24 h	-1.2023	0.000145596	Glycine cleavage system H protein
DY475234	Cellular metabolism	Tolerant-2/Roots/48 h	-1.4757	9.46281e-05	Glycine cleavage system H protein
DY396417	Cellular metabolism	Susceptible-1/Roots/24 h	2.2622	1.20042e-14	Glycogen synthase kinase-3 homolog MSK-3
DY396348	Cellular metabolism	Susceptible-1/Shoots/48 h	-1.0137	8.11586e-05	Glycolate oxidase
DY475068	Cellular metabolism	Susceptible-2/Roots/48 h	-1.0473	0.0048787	L-allo-threonine aldolase (EC 4.1.2.5)
DY396435	Cellular metabolism	Tolerant-1/Shoots/48 h	-2.6019	0.00172408	L-ascorbate peroxidase, cytosolic
DY475200	Cellular metabolism	Tolerant-1/Shoot/24 h	-2.2645	0.000146248	Nodulin 21 protein involved in nitrogen fixation
DY475387	Cellular metabolism	Susceptible-1/Shoots/48 h	-3.0506	9.02186e-09	Peptidase-like protein
DY475387	Cellular metabolism	Tolerant-1/Shoots/48 h	-2.0119	0.00231995	Peptidase-like protein
DY475387	Cellular metabolism	Tolerant-2/Roots/24 h	-1.0137	1.97637e-05	Peptidase-like protein
DY475387	Cellular metabolism	Tolerant-2/Roots/48 h	-1.5279	5.5373e-06	Peptidase-like protein
DY396328	Cellular metabolism	Susceptible-2/Roots/48 h	-1.5856	3.00816e-05	Polyubiquitin
DY396328	Cellular metabolism	Tolerant-2/Shoots/24 h	-1.5198	4.22179e-05	Polyubiquitin
DY396341	Cellular metabolism	Tolerant-1/Shoots/48 h	-1.1215	0.000258814	Polyubiquitin
DY396341	Cellular metabolism	Tolerant-2/Roots/24 h	-1.0827	3.08443e-06	Polyubiquitin
DY396354	Cellular metabolism	Tolerant-2/Roots/48 h	-1.6263	0.000522029	Polyubiquitin
DY396371	Cellular metabolism	Tolerant-2/Roots/24 h	-1.6802	8.37856e-07	Polyubiquitin
DY396378	Cellular metabolism	Tolerant-1/Roots/24 h	-1.5098	1.38691e-08	Polyubiquitin
DY396410	Cellular metabolism	Tolerant-2/Roots/48 h	-1.1272	0.00863988	Polyubiquitin
DY396428	Cellular metabolism	Tolerant-1/Roots/24 h	-2.1923	0.00129895	Polyubiquitin
DY475417	Cellular metabolism	Susceptible-1/Roots/48 h	1.2172	0.0035503	Probable 3-hydroxyisobutyrate dehydrogenase (HIBADH) mitochondrial precursor (EC 1.1.1.31) - catalyses the reversible transition between 3-hydroxyisobutyrate and methylmalonate semialdehyde during the production of methyl malonate
DY475417	Cellular metabolism	Susceptible-1/Shoots/48 h	1.2912	0.000726016	Probable 3-hydroxyisobutyrate dehydrogenase (HIBADH) mitochondrial precursor (EC 1.1.1.31) - catalyses the reversible transition between 3-hydroxyisobutyrate and methylmalonate semialdehyde during the production of methyl malonate
DY396428	Cellular metabolism	Susceptible-1/Roots/24 h	1.275	9.39265e-10	Putative Deoxycytidylate Deaminase
DY396428	Cellular metabolism	Susceptible-1/Roots/48 h	2.007	0.000863247	Putative Deoxycytidylate Deaminase
DY396428	Cellular metabolism	Susceptible-1/Shoots/48 h	2.3272	2.71372e-12	Putative Deoxycytidylate Deaminase
DY396428	Cellular metabolism	Tolerant-2/Shoots/48 h	-1.7549	0.000120307	Putative Deoxycytidylate Deaminase
DY396366	Cellular metabolism	Susceptible-1/Roots/24 h	1.415	6.0484e-06	Putative Ubiquitin protein
DY475240	Cellular metabolism	Tolerant-1/Roots/24 h	-3.5043	6.39256e-07	Ribose 5-phosphate isomerase (EC 5.3.1.6)
DY475170	Cellular metabolism	Susceptible-1/Shoots/48 h	1.3396	2.65534e-12	S-adenosylmethionine decarboxylase (EC 4.1.1.50) involved in the synthesis of polyamines
DY475199	Cellular metabolism	Susceptible-2/Roots/48 h	-1.8759	2.40091e-06	Squalene epoxidase enzyme (EC 1.14.99.7) involved in sterol biosynthesis
DY475443	Cellular metabolism	Susceptible-1/Roots/48 h	-1.3206	8.33041e-05	Succinate dehydrogenase subunit 3
DY475443	Cellular metabolism	Susceptible-1/Shoots/48 h	-1.522	0.00412211	Succinate dehydrogenase subunit 3
DY475443	Cellular metabolism	Susceptible-2/Roots/24 h	-1.234	0.000371804	Succinate dehydrogenase subunit 3
DY475443	Cellular metabolism	Tolerant-1/Roots/24 h	-2.5359	9.7284e-06	Succinate dehydrogenase subunit 3
DY475155	Cellular metabolism	Tolerant-1/Roots/48 h	-2.4394	0.00628246	Superoxide dismutase (EC 1.15.1.1)
DY475530	Cellular metabolism	Susceptible-1/Shoots/48 h	-4.4814	1.11246e-16	Thiamine biosynthesis protein
DY475530	Cellular metabolism	Susceptible-2/Shoots/24 h	-4.5179	2.47887e-12	Thiamine biosynthesis protein
DY475242	Cellular metabolism	Susceptible-2/Shoots/48 h	-1.4867	1.31353e-09	Thiazole biosynthetic enzyme involved in thiamine biosynthesis
DY475242	Cellular metabolism	Tolerant-1/Roots/48 h	-1.7695	4.3782e-06	Thiazole biosynthetic enzyme involved in thiamine biosynthesis
DY475242	Cellular metabolism	Tolerant-1/Shoots/48 h	-3.2461	0.00307035	Thiazole biosynthetic enzyme involved in thiamine biosynthesis
DY475242	Cellular metabolism	Tolerant-2/Roots/48 h	-2.4789	9.26875e-06	Thiazole biosynthetic enzyme involved in thiamine biosynthesis
DY475242	Cellular metabolism	Tolerant-2/Shoots/24 h	-1.1517	3.81392e-06	Thiazole biosynthetic enzyme involved in thiamine biosynthesis
DY475282	Cellular metabolism	Susceptible-1/Shoots/48 h	1.5583	2.29641e-08	Trehalose-phosphatase (EC 3.1.3.12) enzyme
DY396401	Cellular metabolism	Susceptible-1/Roots/24 h	-1.0996	0.0077039	Ubiquinol-cytochrome C reductase complex 6.7 KDA protein
DY396401	Cellular metabolism	Tolerant-1/Roots/24 h	-5.3758	3.44692e-53	Ubiquinol-cytochrome C reductase complex 6.7 KDA protein
DY396401	Cellular metabolism	Tolerant-1/Roots/48 h	-2.0493	5.74234e-06	Ubiquinol-cytochrome C reductase complex 6.7 KDA protein
DY396326	Cellular metabolism	Susceptible-1/Roots/48 h	-1.1905	0.00607104	Ubiquitin
DY396326	Cellular metabolism	Tolerant-1/Roots/24 h	-1.3478	6.29206e-09	Ubiquitin
DY396424	Cellular metabolism	Tolerant-1/Roots/24 h	-1.0521	0.0052376	Ubiquitin
DY396403	Cellular metabolism	Tolerant-1/Roots/48 h	-2.9883	5.40232e-05	Ubiquitin-carboxyl extension
DY396403	Cellular metabolism	Susceptible-1/Roots/48 h	-1.1759	2.91701e-05	Ubiquitin-carboxyl extension
DY396370	Cellular metabolism	Tolerant-1/Shoots/48 h	-1.1514	0.00476599	Ubiquitin-conjugating enzyme E2
DY396408	Cellular metabolism	Susceptible-1/Roots/24 h	2.0147	2.16725e-15	Ubiquitin-specific protease 16
DY475149	Cellular metabolism	Susceptible-1/Shoots/48 h	1.6981	2.22564e-05	UDP-glucose 4-epimerase (EC 5.1.3.2)
DY475149	Cellular metabolism	Tolerant-1/Roots/24 h	-1.5758	1.27095e-06	UDP-glucose 4-epimerase (EC 5.1.3.2)
DY475221	Cellular metabolism	Susceptible-1/Roots/24 h	2.1849	1.80481e-08	UDP-glucose 4-epimerase (EC 5.1.3.2)
DY475221	Cellular metabolism	Susceptible-1/Shoots/48 h	1.0435	6.2905e-08	UDP-glucose 4-epimerase (EC 5.1.3.2)
DY475221	Cellular metabolism	Tolerant-2/Roots/24 h	1.9445	1.02846e-09	UDP-glucose 4-epimerase (EC 5.1.3.2)
DY396308	Cellular metabolism	Susceptible-1/Roots/24 h	2.4064	1.9067e-11	Xyloglucan endotransglycosylase LEXET2
DY475408	Cellular metabolism	Susceptible-1/Roots/48 h	2.4813	0.000941192	Xylosidase
DY475408	Cellular metabolism	Susceptible-2/Roots/48 h	1.0862	0.00453151	Xylosidase
DY475408	Cellular metabolism	Tolerant-2/Roots/24 h	2.0386	2.30064e-17	Xylosidase
CV793598	Defence	Susceptible-1/Roots/48 h	1.5777	0.00451558	beta-1,3-glucanase enzyme implicated in pathogen defence (EC 3.2.1.39)
CV793598	Defence	Susceptible-2/Roots/48 h	-1.4846	0.000389769	beta-1,3-glucanase enzyme implicated in pathogen defence (EC 3.2.1.39)
DY396299	Defence	Tolerant-1/Roots/24 h	-2.0522	9.83003e-07	Beta-glucan binding protein
DY396299	Defence	Tolerant-2/Roots/48 h	-1.0726	8.59793e-06	Beta-glucan binding protein
DY396415	Defence	Susceptible-1/Roots/24 h	-1.6216	3.98156e-16	Caffeoyl-coa O-methyltransferase 4
DY396415	Defence	Susceptible-2/Shoots/24 h	-1.0466	4.58166e-06	Caffeoyl-coa O-methyltransferase 4
CV793595	Defence	Susceptible-1/Shoots/48 h	-1.8016	7.7478e-06	Caffeoyl-CoA-Methyltransferase enzyme involved in lignification (EC 2.1.1.104)
DY396296	Defence	Tolerant-1/Shoots/48 h	-2.3488	0.000937919	Disease resistance response protein 39 precursor
EB085032	Defence	Tolerant-2/Roots/48 h	-1.4564	0.000854084	Disease resistance response protein DRRG49-C
EB085032	Defence	Tolerant-2/Shoots/48 h	-1.7724	1.15267e-07	Disease resistance response protein DRRG49-C
DY396265	Defence	Susceptible-2/Roots/24 h	1.6946	0.00622036	Disease resistance response protein DRRG49-C
DY396265	Defence	Susceptible-2/Shoots/24 h	-1.1231	3.13744e-07	Disease resistance response protein DRRG49-C
DY396265	Defence	Tolerant-2/Roots/24 h	2.6355	2.09742e-12	Disease resistance response protein DRRG49-C
DY396265	Defence	Tolerant-2/Shoots/48 h	-1.1758	1.44101e-05	Disease resistance response protein DRRG49-C
CV793587	Defence	Susceptible-2/Shoots/48 h	-1.025	3.28328e-05	Extensin like protein with similarity to LRR protein kinase receptor and Cf-9 precursor disease resistance protein
CV793588	Defence	Susceptible-2/Roots/48 h	1.579	0.00010757	Gamma-thionen type defensin/protease inhibitor - may protect against pathogen attack
CV793589	Defence	Susceptible-2/Roots/48 h	-1.3702	0.000183798	Homology to an Avr9/Cf9 rapidly elicited protein from N.tabacum
CV793589	Defence	Tolerant-1/Roots/48 h	-1.1787	0.000159607	Homology to an Avr9/Cf9 rapidly elicited protein from N.tabacum
CV793589	Defence	Tolerant-2/Shoots/24 h	-1.0291	1.37128e-07	Homology to an Avr9/Cf9 rapidly elicited protein from N.tabacum
CV793589	Defence	Tolerant-2/Shoots/48 h	-1.2021	1.33827e-05	Homology to an Avr9/Cf9 rapidly elicited protein from N.tabacum
CV793593	Defence	Tolerant-2/Roots/24 h	1.0358	2.74705e-18	Homology to putative disease resistance protein from A.thaliana
CV793606	Defence	Susceptible-1/Shoots/48 h	2.9276	8.44465e-13	Homoogous to SNAKIN2 antimicrobial peptide induced by pathogen infection
CV793606	Defence	Susceptible-2/Roots/24 h	-1.1247	4.81968e-06	Homoogous to SNAKIN2 antimicrobial peptide induced by pathogen infection
CV793606	Defence	Susceptible-2/Shoots/24 h	1.1812	5.28772e-05	Homoogous to SNAKIN2 antimicrobial peptide induced by pathogen infection
CV793606	Defence	Tolerant-1/Shoots/48 h	1.3963	7.32724e-05	Homoogous to SNAKIN2 antimicrobial peptide induced by pathogen infection
CV793606	Defence	Tolerant-2/Roots/24 h	-3.0521	9.94527e-05	Homoogous to SNAKIN2 antimicrobial peptide induced by pathogen infection
CV793608	Defence	Susceptible-2/Roots/48 h	-3.511	3.36541e-05	Homoogous to SNAKIN2 antimicrobial peptide induced by pathogen infection
CV793608	Defence	Tolerant-1/Roots/24 h	-3.1864	4.61327e-43	Homoogous to SNAKIN2 antimicrobial peptide induced by pathogen infection
CV793608	Defence	Tolerant-2/Roots/48 h	-2.0456	1.27885e-09	Homoogous to SNAKIN2 antimicrobial peptide induced by pathogen infection
CV793605	Defence	Susceptible-2/Shoots/48 h	-2.1579	0.000464391	multi-resistance protein ABC transporter
CV793605	Defence	Tolerant-2/Shoots/24 h	-1.3399	6.83264e-21	multi-resistance protein ABC transporter
CV793605	Defence	Tolerant-2/Shoots/48 h	-1.4132	0.000117723	multi-resistance protein ABC transporter
CV793603	Defence	Susceptible-2/Roots/24 h	-1.1673	0.000806186	Nematode Resistance Protein Hs1pro-1 homolog
CV793603	Defence	Tolerant-2/Shoots/24 h	-2.5351	0.000508542	Nematode Resistance Protein Hs1pro-1 homolog
DY396301	Defence	Susceptible-2/Roots/48 h	1.1059	0.00403625	Pathogenesis-related protein
DY396301	Defence	Susceptible-2/Shoots/24 h	-1.8909	0.000146201	Pathogenesis-related protein
DY396301	Defence	Tolerant-1/Shoots/48 h	-3.2598	2.8733e-08	Pathogenesis-related protein
DY396301	Defence	Tolerant-2/Roots/24 h	2.3291	2.46102e-20	Pathogenesis-related protein
DY396301	Defence	Tolerant-2/Shoots/48 h	-1.7265	3.2989e-07	Pathogenesis-related protein
DY396305	Defence	Susceptible-1/Shoots/48 h	-2.6511	2.66426e-05	Pathogenesis-related protein
DY396305	Defence	Susceptible-2/Roots/24 h	1.7291	1.07655e-07	Pathogenesis-related protein
DY396305	Defence	Tolerant-2/Roots/24 h	3.8624	2.08162e-29	Pathogenesis-related protein
DY396343	Defence	Susceptible-2/Roots/24 h	-1.0594	9.21615e-14	Pathogenesis-related protein
DY396343	Defence	Susceptible-2/Roots/48 h	-2.9815	9.15857e-05	Pathogenesis-related protein
DY396343	Defence	Tolerant-1/Roots/48 h	-3.2891	5.49845e-14	Pathogenesis-related protein
DY396281	Defence	Susceptible-1/Roots/24 h	3.1519	8.68948e-14	Pathogenesis-related protein 4A
DY396281	Defence	Tolerant-1/Roots/48 h	3.3508	2.81439e-17	Pathogenesis-related protein 4A
DY396281	Defence	Tolerant-2/Roots/48 h	2.5992	3.48837e-14	Pathogenesis-related protein 4A
DY396281	Defence	Tolerant-2/Shoots/24 h	-1.1856	4.0855e-27	Pathogenesis-related protein 4A
DY396281	Defence	Tolerant-2/Shoots/48 h	-2.1652	4.14447e-05	Pathogenesis-related protein 4A
DY396372	Defence	Susceptible-2/Roots/24 h	-1.6727	4.39122e-06	Pathogenesis-related protein 4A
DY396372	Defence	Tolerant-1/Roots/48 h	2.9355	2.7571e-13	Pathogenesis-related protein 4A
DY396372	Defence	Tolerant-2/Roots/48 h	-1.2057	0.00394916	Pathogenesis-related protein 4A
DY396384	Defence	Susceptible-2/Roots/24 h	1.0655	2.57347e-05	Pathogenesis-related protein 4A
DY396384	Defence	Tolerant-1/Roots/24 h	3.8044	2.793e-15	Pathogenesis-related protein 4A
DY396384	Defence	Tolerant-1/Roots/48 h	3.2944	1.20019e-30	Pathogenesis-related protein 4A
DY396384	Defence	Tolerant-2/Shoots/48 h	-1.7868	6.7852e-09	Pathogenesis-related protein 4A
DY396388	Defence	Susceptible-1/Roots/24 h	4.0609	2.90051e-14	Pathogenesis-related protein 4A
DY396388	Defence	Susceptible-2/Roots/24 h	1.1968	2.50231e-08	Pathogenesis-related protein 4A
DY396388	Defence	Tolerant-1/Roots/24 h	2.3661	7.98528e-09	Pathogenesis-related protein 4A
DY396388	Defence	Tolerant-2/Roots/24 h	-1.2989	0.00157935	Pathogenesis-related protein 4A
DY396388	Defence	Tolerant-2/Shoots/24 h	-1.4064	1.63993e-23	Pathogenesis-related protein 4A
DY396388	Defence	Tolerant-2/Shoots/48 h	-1.5561	3.15567e-06	Pathogenesis-related protein 4A
CV793597	Defence	Susceptible-1/Roots/24 h	3.2532	1.13003e-19	Pathogenesis-related protein 4A
CV793597	Defence	Susceptible-1/Roots/48 h	4.5826	9.24922e-16	Pathogenesis-related protein 4A
CV793597	Defence	Susceptible-2/Roots/24 h	4.612	3.35862e-19	Pathogenesis-related protein 4A
CV793597	Defence	Tolerant-1/Roots/24 h	4.3563	4.35004e-30	Pathogenesis-related protein 4A
CV793597	Defence	Tolerant-1/Roots/48 h	3.9571	9.95293e-22	Pathogenesis-related protein 4A
CV793597	Defence	Tolerant-2/Roots/24 h	5.3729	1.31586e-42	Pathogenesis-related protein 4A
DY396390	Defence	Susceptible-2/Roots/24 h	2.1227	8.07681e-08	Pea (pi230) disease resistance response protein 230 (DRR230-a)
DY396390	Defence	Susceptible-2/Shoots/48 h	-1.0336	5.96126e-06	Pea (pi230) disease resistance response protein 230 (DRR230-a)
DY396390	Defence	Tolerant-1/Roots/48 h	1.0535	4.72223e-11	Pea (pi230) disease resistance response protein 230 (DRR230-a)
DY396389	Defence	Tolerant-2/Roots/48 h	-3.6594	2.08204e-23	Polygalacturonase inhibitor protein
DY396269	Defence	Susceptible-1/Roots/48 h	2.0459	1.82006e-13	Putative Auxin-repressed protein
DY396269	Defence	Susceptible-1/Shoots/48 h	-1.2329	6.74496e-06	Putative Auxin-repressed protein
DY396269	Defence	Tolerant-2/Shoots/48 h	-1.8252	0.00376107	Putative Auxin-repressed protein
DY396289	Defence	Susceptible-1/Roots/48 h	1.8957	2.80164e-11	Putative Auxin-repressed protein
DY396289	Defence	Susceptible-1/Shoots/48 h	-2.0641	4.85276e-05	Putative Auxin-repressed protein
DY396289	Defence	Tolerant-2/Shoots/24 h	1.2707	2.17149e-12	Putative Auxin-repressed protein
DY396289	Defence	Tolerant-2/Shoots/48 h	-1.2143	0.000114128	Putative Auxin-repressed protein
DY396292	Defence	Susceptible-1/Roots/48 h	2.2806	5.32915e-09	Putative Auxin-repressed protein
DY396292	Defence	Susceptible-1/Shoots/48 h	-2.2894	1.81732e-09	Putative Auxin-repressed protein
DY396292	Defence	Tolerant-1/Roots/48 h	1.0852	0.000409948	Putative Auxin-repressed protein
DY396292	Defence	Tolerant-2/Roots/48 h	1.2678	0.000372273	Putative Auxin-repressed protein
DY396359	Defence	Susceptible-1/Roots/48 h	1.92	3.29392e-12	Putative auxin-repressed protein
DY396359	Defence	Susceptible-1/Shoots/48 h	-1.348	1.79635e-05	Putative auxin-repressed protein
DY396359	Defence	Tolerant-2/Shoots/48 h	-1.8075	0.00291679	Putative auxin-repressed protein
DY396275	Defence	Susceptible-1/Roots/24 h	1.5326	2.88814e-08	Putative Chitinase
DY396369	Defence	Susceptible-2/Roots/48 h	-2.181	0.00652956	Putative WD-repeat protein
CV793591	Defence	Tolerant-2/Shoots/24 h	-1.0141	3.45327e-07	S1-3 protein homolog induced by CMV infection in cowpea
DY396307	Defence	Susceptible-2/Roots/24 h	-1.0422	5.48459e-07	Serine/thrionine protein kinase
DY396307	Defence	Susceptible-2/Shoots/24 h	-1.9158	8.56338e-17	Serine/thrionine protein kinase
DY396307	Defence	Susceptible-2/Shoots/48 h	-1.0853	0.000250295	Serine/thrionine protein kinase
CV793609	Defence	Susceptible-1/Roots/48 h	-3.1817	0.000256319	Similar to elicitor-inducible receptor-like protein
CV793609	Defence	Tolerant-1/Roots/48 h	-1.0632	0.000459864	Similar to elicitor-inducible receptor-like protein
DY396426	Defence	Tolerant-1/Roots/24 h	-2.0917	0.000128434	Subtilisin inhibitors I and II (ASI-I and ASI-II)
CV793600	Defence	Susceptible-1/Roots/48 h	-1.0478	0.00276696	Transcriptional activator upregulated during infection
EB085015	Defence	Susceptible-1/Roots/24 h	-1.1586	3.07477e-05	Translational activator
EB085015	Defence	Susceptible-1/Roots/48 h	-1.9273	0.000122276	Translational activator
DY475082	Energy	Susceptible-1/Roots/48 h	-1.2633	1.98735e-08	ATP synthase (EC 3.6.1.34)
DY475082	Energy	Tolerant-1/Shoots/48 h	-1.8585	3.58327e-05	ATP synthase (EC 3.6.1.34)
DY475554	Energy	Susceptible-1/Shoots/24 h	-1.94	2.92382e-05	Chlorophyll a/b binding protein
DY475554	Energy	Susceptible-1/Shoots/48 h	2.5834	6.84437e-07	Chlorophyll a/b binding protein
DY475554	Energy	Susceptible-2/Roots/24 h	-1.032	0.00869885	Chlorophyll a/b binding protein
DY475554	Energy	Tolerant-1/Roots/48 h	1.2322	0.00291249	Chlorophyll a/b binding protein
DY475555	Energy	Susceptible-2/Shoots/48 h	-1.5712	0.0016776	Chlorophyll a/b binding protein
DY475534	Energy	Tolerant-1/Roots/48 h	1.2759	0.00149612	Chlorophyll a/b binding protein
DY475534	Energy	Tolerant-2/Roots/24 h	-1.0627	0.000876741	Chlorophyll a/b binding protein
DY475151	Energy	Tolerant-2/Roots/48 h	1.0428	0.00340451	Chlorophyll a/b binding protein
EB085019	Energy	Susceptible-1/Roots/48 h	1.0282	0.0016647	Chloroplast DNA
EB085038	Energy	Susceptible-2/Roots/48 h	-2.1689	1.1733e-05	Chloroplast DNA
EB085038	Energy	Tolerant-2/Roots/48 h	-1.0459	0.00113143	Chloroplast DNA
EB085054	Energy	Tolerant-1/Roots/48 h	-2.6452	7.34035e-08	Chloroplast DNA
DY475541	Energy	Tolerant-2/Roots/48 h	-3.1761	8.45633e-06	Chloroplast DNA
DY475518	Energy	Susceptible-1/Shoots/48 h	-3.4318	2.75269e-06	Chloroplast DNA between the RUBISCO large subunit and ATPase (beta) genes
DY475518	Energy	Tolerant-1/Shoots/48 h	-1.8961	0.000204928	Chloroplast DNA between the RUBISCO large subunit and ATPase (beta) genes
DY475501	Energy	Susceptible-2/Roots/24 h	-2.1116	9.02218e-34	Chloroplast DNA for P700 chlorophyll a-apoproteins
DY475501	Energy	Tolerant-1/Roots/48 h	-1.3729	2.35045e-12	Chloroplast DNA for P700 chlorophyll a-apoproteins
DY475501	Energy	Tolerant-1/Shoot/24 h	-1.0636	0.00106356	Chloroplast DNA for P700 chlorophyll a-apoproteins
DY475501	Energy	Tolerant-1/Shoots/48 h	-3.0852	0.00010592	Chloroplast DNA for P700 chlorophyll a-apoproteins
DY475501	Energy	Tolerant-2/Shoots/24 h	-2.1295	1.13488e-06	Chloroplast DNA for P700 chlorophyll a-apoproteins
DY475176	Energy	Susceptible-2/Roots/48 h	-1.6057	0.000234617	Chloroplast genome DNA
DY475176	Energy	Tolerant-1/Roots/48 h	-1.5148	1.71634e-06	Chloroplast genome DNA
DY475176	Energy	Tolerant-2/Roots/24 h	-2.4971	3.30761e-10	Chloroplast genome DNA
DY475058	Energy	Susceptible-2/Roots/24 h	-1.6701	1.52151e-11	Chlorplast CP12 mRNA for protein involved in the Calvin cycle
DY475058	Energy	Susceptible-2/Roots/48 h	-2.6539	1.644e-14	Chlorplast CP12 mRNA for protein involved in the Calvin cycle
DY475058	Energy	Tolerant-1/Roots/48 h	-1.1785	0.00772929	Chlorplast CP12 mRNA for protein involved in the Calvin cycle
DY475058	Energy	Tolerant-2/Roots/24 h	2.3616	1.11783e-46	Chlorplast CP12 mRNA for protein involved in the Calvin cycle
DY475487	Energy	Susceptible-1/Roots/48 h	-2.539	3.30104e-05	Ferredoxin (electron tranfer protein)
DY475487	Energy	Tolerant-1/Roots/48 h	-1.5282	1.07487e-06	Ferredoxin (electron tranfer protein)
DY475487	Energy	Tolerant-2/Roots/24 h	-1.321	3.59395e-15	Ferredoxin (electron tranfer protein)
DY475083	Energy	Tolerant-2/Roots/48 h	-1.5528	8.89399e-05	Ferredoxin-NADP reductase (EC 1.18.1.2)
DY396279	Energy	Susceptible-1/Shoots/24 h	-1.0185	0.00113437	NADH Dehoydrogenase
DY396279	Energy	Tolerant-1/Roots/24 h	-2.2018	8.73815e-11	NADH Dehoydrogenase
DY475316	Energy	Susceptible-2/Shoots/48 h	-1.4753	1.48517e-06	NADH dehydrogenase
DY475316	Energy	Tolerant-1/Shoots/48 h	-4.2359	0.00107531	NADH dehydrogenase
DY475139	Energy	Susceptible-1/Roots/48 h	-2.0095	1.00631e-08	NADH dehydrogenase subunit/NADH-Plastoquinone oxidoreductase subunit chloroplast DNA (EC 1.6.5.3) - involved in electron transfer and respiration
DY475139	Energy	Tolerant-1/Roots/24 h	-1.7037	0.00185892	NADH dehydrogenase subunit/NADH-Plastoquinone oxidoreductase subunit chloroplast DNA (EC 1.6.5.3) - involved in electron transfer and respiration
DY475139	Energy	Tolerant-1/Roots/48 h	-1.1645	4.20669e-07	NADH dehydrogenase subunit/NADH-Plastoquinone oxidoreductase subunit chloroplast DNA (EC 1.6.5.3) - involved in electron transfer and respiration
DY475287	Energy	Tolerant-1/Shoot/24 h	-3.5538	0.000375295	NADH-plastoquinone oxidoreductase subunit I (EC 1.6.5.3)
DY475287	Energy	Tolerant-2/Shoots/24 h	-2.4125	0.0001532	NADH-plastoquinone oxidoreductase subunit I (EC 1.6.5.3)
DY475287	Energy	Tolerant-2/Shoots/48 h	-1.0109	0.00317739	NADH-plastoquinone oxidoreductase subunit I (EC 1.6.5.3)
DY475294	Energy	Tolerant-1/Roots/24 h	1.7801	1.64349e-08	NADH-ubiquinone oxidoreductase (EC 1.6.5.3)
DY475294	Energy	Tolerant-1/Roots/48 h	1.2383	0.000741527	NADH-ubiquinone oxidoreductase (EC 1.6.5.3)
DY475294	Energy	Tolerant-1/Shoots/48 h	-3.9844	0.00127407	NADH-ubiquinone oxidoreductase (EC 1.6.5.3)
DY475060	Energy	Tolerant-1/Shoot/24 h	-1.5675	3.16909e-24	Oxygen splitting enhancer protein of photosytem II
DY475345	Energy	Susceptible-1/Roots/24 h	-1.5675	1.38417e-13	Photosystem I assembly protein ycf3
DY475345	Energy	Susceptible-1/Shoots/48 h	-1.3615	0.00338308	Photosystem I assembly protein ycf3
DY475345	Energy	Susceptible-2/Roots/48 h	-1.0558	0.00227681	Photosystem I assembly protein ycf3
DY475345	Energy	Tolerant-1/Shoots/48 h	-3.1836	0.000176128	Photosystem I assembly protein ycf3
DY475345	Energy	Tolerant-2/Roots/24 h	-3.6648	4.89856e-41	Photosystem I assembly protein ycf3
DY475047	Energy	Susceptible-2/Roots/24 h	-2.4839	1.25234e-32	Photosystem I reaction centre subunit IX
DY475047	Energy	Tolerant-2/Roots/48 h	-1.6283	9.39102e-11	Photosystem I reaction centre subunit IX
DY475142	Energy	Susceptible-1/Shoots/48 h	-2.3747	0.00591129	Photosystem II D2 protein
DY475142	Energy	Susceptible-2/Roots/24 h	-3.8201	6.75155e-44	Photosystem II D2 protein
DY475148	Energy	Tolerant-1/Roots/48 h	-2.1208	4.28383e-05	Photosystem II protein
DY475148	Energy	Tolerant-2/Roots/24 h	-1.0295	1.56234e-06	Photosystem II protein
DY475116	Energy	Tolerant-1/Shoots/48 h	-4.3257	0.000341557	Photosystem II reaction centre I protein
DY475434	Energy	Susceptible-2/Roots/24 h	-1.7791	7.22472e-38	Proton pump interactor protein
DY475434	Energy	Susceptible-2/Shoots/24 h	-1.2906	0.00445827	Proton pump interactor protein
DY475434	Energy	Tolerant-1/Roots/48 h	-1.5007	0.00077668	Proton pump interactor protein
DY475304	Energy	Susceptible-1/Roots/48 h	-2.0911	0.000437981	Similar to ferredoxin-thioredoxin reductase - catalyses activation of several photosynthetic enzymes
DY475304	Energy	Tolerant-2/Roots/24 h	-1.9848	2.55084e-08	Similar to ferredoxin-thioredoxin reductase - catalyses activation of several photosynthetic enzymes
DY396293	Energy	Susceptible-1/Roots/48 h	1.9849	1.42981e-15	Thioredoxin
DY475069	Energy	Tolerant-1/Roots/24 h	-1.026	0.00113866	Thioredoxin
DY396330	Energy	Susceptible-2/Roots/24 h	-1.6544	6.78844e-05	Thrioredoxin H-type 1
DY475305	Energy	Susceptible-1/Shoots/48 h	-1.3522	8.96339e-06	Thylakoid protein
DY475150	Protein synthesis/fate	Susceptible-2/Roots/48 h	1.0234	2.61107e-07	18S nuclear rRNA
DY475150	Protein synthesis/fate	Susceptible-2/Shoots/24 h	-1.8893	0.00105801	18S nuclear rRNA
DY475542	Protein synthesis/fate	Tolerant-1/Roots/48 h	2.2108	1.76422e-08	18S rRNA
DY475542	Protein synthesis/fate	Tolerant-2/Shoots/48 h	-1.297	9.66625e-14	18S rRNA
DY475420	Protein synthesis/fate	Susceptible-1/Roots/48 h	-1.3542	0.00250193	26S ribosomal protein
DY475153	Protein synthesis/fate	Susceptible-2/Roots/24 h	-1.0328	0.00472866	26S ribosomal RNA
DY475153	Protein synthesis/fate	Tolerant-1/Roots/48 h	1.2611	0.00319205	26S ribosomal RNA
DY475153	Protein synthesis/fate	Tolerant-1/Shoot/24 h	-2.3891	3.96527e-07	26S ribosomal RNA
DY475153	Protein synthesis/fate	Tolerant-1/Shoots/48 h	2.1394	0.000109739	26S ribosomal RNA
EB085013	Protein synthesis/fate	Susceptible-1/Shoots/48 h	-1.6849	0.00212364	26S rRNA
EB085013	Protein synthesis/fate	Tolerant-2/Roots/24 h	-2.0143	0.000125974	26S rRNA
DY475540	Protein synthesis/fate	Susceptible-2/Shoots/48 h	-2.2134	6.67543e-36	26S rRNA
EB085055	Protein synthesis/fate	Susceptible-1/Shoots/48 h	1.9094	2.46844e-08	26S rRNA
EB085055	Protein synthesis/fate	Tolerant-2/Roots/24 h	1.3653	5.39964e-10	26S rRNA
DY475211	Protein synthesis/fate	Tolerant-2/Roots/24 h	-1.7411	5.03191e-05	26S rRNA
DY475211	Protein synthesis/fate	Tolerant-2/Shoots/24 h	-1.4032	0.00519961	26S rRNA
DY475510	Protein synthesis/fate	Susceptible-1/Roots/24 h	-2.2712	0.000175359	30S ribosomal protein S13
DY475258	Protein synthesis/fate	Susceptible-2/Roots/48 h	-3.44	4.16819e-10	40S ribosomal protein S11
DY475258	Protein synthesis/fate	Susceptible-2/Shoots/48 h	-3.2485	1.13127e-07	40S ribosomal protein S11
DY475258	Protein synthesis/fate	Tolerant-1/Roots/24 h	-1.3426	0.00345651	40S ribosomal protein S11
DY475258	Protein synthesis/fate	Tolerant-2/Shoots/24 h	-1.2303	1.44969e-35	40S ribosomal protein S11
DY475354	Protein synthesis/fate	Susceptible-1/Roots/48 h	-1.2298	1.30914e-06	40S ribosomal protein S27A
EB085027	Protein synthesis/fate	Susceptible-1/Roots/24 h	-6.9834	3.34082e-15	5.8S, 18S and 25S rRNA
EB085027	Protein synthesis/fate	Susceptible-2/Shoots/24 h	-2.6393	1.08257e-05	5.8S, 18S and 25S rRNA
EB085027	Protein synthesis/fate	Susceptible-2/Shoots/48 h	-1.3522	4.59409e-07	5.8S, 18S and 25S rRNA
EB085027	Protein synthesis/fate	Tolerant-1/Roots/24 h	-1.9072	8.02286e-10	5.8S, 18S and 25S rRNA
EB085027	Protein synthesis/fate	Tolerant-2/Roots/48 h	-1.2958	0.000552658	5.8S, 18S and 25S rRNA
DY475131	Protein synthesis/fate	Susceptible-1/Roots/24 h	-1.1341	1.45717e-08	50S ribosomal protein L12
DY475131	Protein synthesis/fate	Tolerant-1/Roots/24 h	-3.6062	1.21716e-08	50S ribosomal protein L12
DY475131	Protein synthesis/fate	Tolerant-2/Roots/24 h	-1.2175	5.5422e-05	50S ribosomal protein L12
DY475359	Protein synthesis/fate	Susceptible-2/Roots/48 h	-1.0185	1.5511e-05	50S ribosomal protein L27
DY475359	Protein synthesis/fate	Tolerant-1/Roots/24 h	-1.8952	7.31476e-05	50S ribosomal protein L27
DY475359	Protein synthesis/fate	Tolerant-1/Roots/48 h	-1.7668	1.20417e-17	50S ribosomal protein L27
DY475429	Protein synthesis/fate	Susceptible-1/Roots/24 h	-1.0426	0.00375184	50S ribosomal protein L7Ae
DY475429	Protein synthesis/fate	Susceptible-1/Shoots/48 h	-1.158	0.000246918	50S ribosomal protein L7Ae
DY475123	Protein synthesis/fate	Susceptible-1/Roots/48 h	-2.0385	2.24581e-12	60S ribosomal protein L10
DY475123	Protein synthesis/fate	Tolerant-1/Roots/48 h	-1.0744	4.38954e-05	60S ribosomal protein L10
DY475395	Protein synthesis/fate	Susceptible-1/Roots/48 h	-1.1745	0.0003411	60S ribosomal protein L11
DY475395	Protein synthesis/fate	Tolerant-1/Roots/48 h	-2.0093	0.000438441	60S ribosomal protein L11
DY475110	Protein synthesis/fate	Susceptible-1/Roots/48 h	-3.9281	4.3087e-05	60S ribosomal protein L17
DY475110	Protein synthesis/fate	Tolerant-1/Roots/24 h	-1.543	0.00186641	60S ribosomal protein L17
DY475425	Protein synthesis/fate	Susceptible-1/Roots/48 h	-1.9735	3.43839e-05	60S ribosomal protein L23
DY475201	Protein synthesis/fate	Susceptible-1/Roots/48 h	-1.0097	4.76576e-06	60S ribosomal protein L34
DY475394	Protein synthesis/fate	Susceptible-1/Roots/48 h	-1.5416	1.88061e-09	60S ribosomal protein L39
DY475421	Protein synthesis/fate	Susceptible-1/Roots/48 h	-2.1167	0.00111177	Acidic 60s ribosomal protein
DY475122	Protein synthesis/fate	Susceptible-1/Roots/48 h	1.2684	0.00974775	Amino acid transferase
DY475122	Protein synthesis/fate	Susceptible-1/Shoots/48 h	1.9765	5.71224e-07	Amino acid transferase
DY475122	Protein synthesis/fate	Tolerant-2/Roots/24 h	1.1482	0.00180749	Amino acid transferase
DY475101	Protein synthesis/fate	Susceptible-1/Shoots/48 h	2.1803	1.32175e-11	Chloroplast 16S rRNA
DY475146	Protein synthesis/fate	Susceptible-1/Roots/24 h	-4.8185	3.41462e-36	Chloroplast 16S rRNA
DY475146	Protein synthesis/fate	Tolerant-1/Roots/24 h	-2.7931	4.25888e-24	Chloroplast 16S rRNA
DY475334	Protein synthesis/fate	Susceptible-1/Roots/48 h	-2.26	1.87687e-06	Chloroplast 30S ribosomal protein S7
DY475334	Protein synthesis/fate	Susceptible-2/Roots/24 h	-1.8079	4.50478e-06	Chloroplast 30S ribosomal protein S7
DY475334	Protein synthesis/fate	Susceptible-2/Roots/48 h	-1.2604	3.0132e-08	Chloroplast 30S ribosomal protein S7
DY475334	Protein synthesis/fate	Tolerant-1/Roots/48 h	-1.1873	1.73998e-05	Chloroplast 30S ribosomal protein S7
DY475334	Protein synthesis/fate	Tolerant-1/Shoots/48 h	-1.4945	0.00102723	Chloroplast 30S ribosomal protein S7
EB085036	Protein synthesis/fate	Susceptible-2/Roots/48 h	-1.1459	0.00149983	Chloroplast 30S rRNA
DY475506	Protein synthesis/fate	Susceptible-1/Roots/48 h	-1.735	8.70226e-05	Chloroplast 50S Ribosomal protein
DY475346	Protein synthesis/fate	Susceptible-1/Roots/48 h	-1.1027	0.000578651	Elongation factor (translation initiation factor)
DY475406	Protein synthesis/fate	Tolerant-1/Roots/48 h	-1.2405	0.00249683	FKBP-type peptidyl-prolyl cis-trans isomerase (EC 5.2.1.8) - accelerates the folding of proteins
DY475297	Protein synthesis/fate	Tolerant-2/Roots/24 h	-1.297	1.1354e-05	RNA binding protein
DY475442	Protein synthesis/fate	Susceptible-2/Shoots/48 h	1.003	0.00523697	Translation initiation factor
DY475442	Protein synthesis/fate	Tolerant-2/Shoots/48 h	1.5137	7.68019e-09	Translation initiation factor
DY475545	Transcription	Tolerant-2/Shoots/24 h	-2.2187	1.42181e-39	Chloroplast 4.5S, 5S, 16S and 23S mRNA
DY475154	Transcription	Susceptible-1/Roots/48 h	-2.8145	1.1545e-09	Chloroplast 4.5S/5S/16S/23S mRNA
DY475154	Transcription	Susceptible-2/Roots/24 h	-1.1806	0.000500016	Chloroplast 4.5S/5S/16S/23S mRNA
DY475154	Transcription	Tolerant-1/Roots/24 h	-1.0824	0.000250751	Chloroplast 4.5S/5S/16S/23S mRNA
DY475154	Transcription	Tolerant-2/Roots/24 h	-2.1492	2.77413e-05	Chloroplast 4.5S/5S/16S/23S mRNA
DY475196	Transcription	Susceptible-1/Roots/24 h	-2.625	1.68254e-09	RNA polymerase beta subunit
DY475196	Transcription	Tolerant-1/Roots/24 h	-1.7306	0.000165814	RNA polymerase beta subunit
DY475375	Transcription	Tolerant-2/Shoots/48 h	-1.0008	1.76181e-29	Sucrose responsive transcription factor
DY396318	Transcription	Tolerant-1/Roots/24 h	-2.1202	6.24013e-07	Transcription initiation factor IIF beta subunit
DY396432	Transcription	Susceptible-1/Roots/24 h	2.0854	0.00297942	Transcription initiation factor IIF, beta subunit
DY396309	Transcription	Susceptible-1/Roots/24 h	1.9733	1.75052e-12	Transcription initiation protein SPT4 homolog 1
DY475124	Transport facilitation	Tolerant-1/Roots/24 h	-1.7279	9.28231e-13	Aquaporin
DY475124	Transport facilitation	Tolerant-2/Roots/24 h	-1.0026	1.57472e-13	Aquaporin
DY475512	Transport facilitation	Susceptible-1/Roots/48 h	-1.519	0.00199485	Aquaporin 2 protein - integral tonoplast water channel protein
DY475174	Transport facilitation	Susceptible-1/Roots/48 h	-3.8316	1.54458e-06	Aquaporin membrane protein
DY475174	Transport facilitation	Tolerant-1/Roots/48 h	-2.4628	2.2431e-05	Aquaporin membrane protein
DY396334	Transport facilitation	Susceptible-1/Roots/48 h	-2.6043	0.00417171	Aquaporin-like transmembrane channel protein
DY396334	Transport facilitation	Tolerant-2/Roots/24 h	-1.3353	5.71962e-09	Aquaporin-like transmembrane channel protein
DY475488	Transport facilitation	Susceptible-1/Shoots/48 h	1.1146	0.000117047	DNAJ like protein involved in intracellular protein transport increased during heat shock
DY475488	Transport facilitation	Tolerant-2/Roots/24 h	2.4048	9.53282e-09	DNAJ like protein involved in intracellular protein transport increased during heat shock
DY475290	Transport facilitation	Tolerant-1/Roots/24 h	-1.2917	0.00909052	GTP binding protein involved in protein trafficking
DY475209	Transport facilitation	Susceptible-2/Roots/24 h	1.2334	0.00204927	Lipid transfer protein
DY475209	Transport facilitation	Tolerant-2/Roots/24 h	2.2547	2.2601e-11	Lipid transfer protein
DY475239	Transport facilitation	Susceptible-1/Shoots/48 h	1.4072	4.02878e-08	Membrane sugar-transport protein
DY475169	Transport facilitation	Tolerant-2/Roots/24 h	-1.0877	0.00048069	Potassium channel regulatory factor
DY396419	Transport facilitation	Tolerant-2/Roots/24 h	-1.6843	0.00444161	Putative tonoplast intrinsic protein
DY396419	Transport facilitation	Tolerant-2/Roots/48 h	-1.5025	0.000396058	Putative tonoplast intrinsic protein
DY475523	Transport facilitation	Tolerant-1/Roots/24 h	-1.1115	0.000189121	Sorting nexin protein - controls trafficking of membrane/secretory proteins
EB085045	Unclear	Susceptible-2/Roots/48 h	-1.42	1.96066e-06	Unclear
EB085045	Unclear	Tolerant-2/Shoots/48 h	-1.498	0.000109571	Unclear
EB085046	Unclear	Susceptible-2/Roots/48 h	-2.5576	2.44552e-05	Unclear
EB085046	Unclear	Tolerant-2/Roots/48 h	-1.5083	5.20513e-17	Unclear
EB085048	Unclear	Tolerant-2/Roots/24 h	-1.3523	7.15661e-06	Unclear
EB085058	Unclear	Susceptible-1/Roots/48 h	1.5967	0.00265834	Unclear
EB085058	Unclear	Susceptible-1/Shoots/48 h	3.2638	2.9349e-14	Unclear
EB085058	Unclear	Susceptible-2/Roots/24 h	2.8414	1.25955e-09	Unclear
EB085058	Unclear	Tolerant-1/Roots/48 h	2.3431	1.52069e-07	Unclear
EB085058	Unclear	Tolerant-1/Shoots/48 h	2.1415	2.37938e-06	Unclear
EB085058	Unclear	Tolerant-2/Roots/24 h	3.394	9.63968e-21	Unclear
DY475095	Unclear	Tolerant-1/Roots/48 h	1.1404	1.25954e-05	Unclear
DY475097	Unclear	Tolerant-2/Shoots/24 h	-1.5984	6.94811e-26	Unclear
DY475175	Unclear	Susceptible-1/Roots/24 h	-1.3361	2.07721e-05	Unclear
DY475175	Unclear	Susceptible-2/Shoots/48 h	-2.2504	1.76181e-07	Unclear
DY475175	Unclear	Tolerant-2/Roots/48 h	-1.4959	3.51364e-08	Unclear
DY475186	Unclear	Susceptible-1/Roots/24 h	-2.3001	4.34924e-09	Unclear
DY475186	Unclear	Susceptible-2/Roots/24 h	-1.5638	1.3641e-08	Unclear
DY475186	Unclear	Susceptible-2/Roots/48 h	-2.9192	1.02604e-09	Unclear
DY475205	Unclear	Susceptible-1/Shoots/48 h	2.4891	2.17753e-16	Unclear
DY475205	Unclear	Susceptible-2/Shoots/48 h	1.4506	0.000163352	Unclear
DY475205	Unclear	Tolerant-1/Roots/48 h	1.0121	9.05995e-05	Unclear
DY475217	Unclear	Susceptible-1/Roots/48 h	-2.0251	0.000138994	Unclear
DY475217	Unclear	Susceptible-2/Roots/48 h	-1.019	0.0074439	Unclear
DY475217	Unclear	Tolerant-1/Roots/24 h	-2.5156	0.000897413	Unclear
DY475218	Unclear	Susceptible-1/Roots/48 h	-3.5002	3.67946e-22	Unclear
DY475218	Unclear	Tolerant-1/Roots/24 h	-1.2836	0.006247	Unclear
DY475218	Unclear	Tolerant-1/Roots/48 h	-2.1252	0.00240978	Unclear
DY475546	Unclear	Tolerant-2/Shoots/24 h	-1.8505	5.80233e-11	Unclear
DY475233	Unclear	Susceptible-1/Roots/48 h	-1.1655	0.000869838	Unclear
DY475235	Unclear	Tolerant-1/Roots/48 h	-1.7321	0.000297785	Unclear
DY475257	Unclear	Susceptible-1/Roots/48 h	-1.9792	0.000166074	Unclear
DY475257	Unclear	Tolerant-1/Roots/24 h	-1.84	0.00973761	Unclear
DY475257	Unclear	Tolerant-2/Shoots/24 h	-1.1637	0.000257018	Unclear
DY475259	Unclear	Tolerant-1/Roots/24 h	-2.3145	0.000160934	Unclear
DY475264	Unclear	Susceptible-2/Shoots/48 h	-1.6815	0.00216042	Unclear
DY475274	Unclear	Susceptible-2/Roots/24 h	-1.0468	1.15608e-21	Unclear
DY475274	Unclear	Tolerant-2/Shoots/24 h	-1.3934	4.99761e-13	Unclear
DY475284	Unclear	Susceptible-2/Roots/24 h	-1.1543	1.04761e-06	Unclear
DY475284	Unclear	Tolerant-2/Roots/24 h	-2.6191	5.29743e-10	Unclear
DY475284	Unclear	Tolerant-2/Roots/48 h	-2.2626	2.25142e-05	Unclear
DY475313	Unclear	Susceptible-1/Roots/24 h	-2.5921	0.00317795	Unclear
DY475313	Unclear	Susceptible-2/Roots/24 h	-1.8985	5.39266e-07	Unclear
DY475313	Unclear	Susceptible-2/Roots/48 h	-1.2846	0.002628	Unclear
DY475313	Unclear	Tolerant-1/Roots/24 h	-1.6357	6.02263e-11	Unclear
DY475319	Unclear	Susceptible-2/Roots/48 h	-1.9967	0.00139899	Unclear
DY475319	Unclear	Susceptible-2/Shoots/48 h	-1.1323	0.000713999	Unclear
DY475319	Unclear	Tolerant-1/Roots/24 h	-3.0101	1.38948e-09	Unclear
DY475322	Unclear	Tolerant-2/Roots/48 h	-1.3986	1.27186e-10	Unclear
DY475329	Unclear	Susceptible-1/Shoots/48 h	1.0363	5.00816e-06	Unclear
DY475333	Unclear	Tolerant-1/Roots/24 h	-1.4482	5.07546e-06	Unclear
DY475355	Unclear	Susceptible-1/Roots/24 h	-1.4423	4.30919e-06	Unclear
DY475355	Unclear	Susceptible-1/Roots/48 h	-1.698	0.00846306	Unclear
DY475367	Unclear	Susceptible-2/Shoots/24 h	-2.421	2.99322e-16	Unclear
DY475367	Unclear	Tolerant-1/Roots/24 h	-1.3544	0.0110278	Unclear
DY475367	Unclear	Tolerant-2/Roots/48 h	-1.1537	0.00438314	Unclear
DY475388	Unclear	Susceptible-1/Roots/48 h	-1.4711	0.00858933	Unclear
DY475389	Unclear	Tolerant-1/Roots/48 h	1.1606	2.85819e-09	Unclear
DY475389	Unclear	Tolerant-2/Shoots/24 h	-1.7542	8.5351e-12	Unclear
DY475549	Unclear	Susceptible-1/Roots/48 h	-1.0338	0.000164702	Unclear
DY475549	Unclear	Susceptible-2/Roots/24 h	-2.4376	8.78281e-07	Unclear
DY475549	Unclear	Tolerant-2/Shoots/24 h	-1.1361	7.08921e-20	Unclear
DY475400	Unclear	Susceptible-1/Roots/24 h	-1.1156	2.37261e-05	Unclear
DY475400	Unclear	Tolerant-1/Roots/24 h	-3.3365	9.30362e-06	Unclear
DY475400	Unclear	Tolerant-1/Roots/48 h	-1.3072	0.0073658	Unclear
DY475409	Unclear	Susceptible-2/Roots/48 h	-1.1835	0.00509199	Unclear
DY475409	Unclear	Tolerant-2/Roots/24 h	-1.6273	0.000119004	Unclear
DY475418	Unclear	Tolerant-2/Roots/24 h	-1.2456	0.00043427	Unclear
DY475438	Unclear	Tolerant-2/Roots/24 h	-1.3449	0.000628708	Unclear
DY475448	Unclear	Susceptible-1/Roots/48 h	-1.6617	0.000394214	Unclear
DY475522	Unclear	Susceptible-2/Roots/24 h	-1.9598	5.35273e-05	Unclear
DY475522	Unclear	Tolerant-1/Roots/24 h	-4.1493	1.23475e-22	Unclear
DY475528	Unclear	Susceptible-1/Shoots/48 h	-1.3655	0.00359354	Unclear
EB085014	Unknown	Susceptible-1/Shoots/48 h	-1.2906	0.00163527	Unknown
EB085060	Unknown	Susceptible-1/Roots/48 h	-2.4387	1.30977e-06	Unknown
DY475532	Unknown	Tolerant-2/Shoots/48 h	-1.5365	0.00105274	Unknown
EB085021	Unknown	Susceptible-1/Shoots/48 h	1.3766	5.6525e-13	Unknown
EB085021	Unknown	Tolerant-1/Roots/48 h	1.0678	7.47391e-05	Unknown
EB085021	Unknown	Tolerant-1/Shoots/48 h	2.5598	6.19409e-20	Unknown
EB085022	Unknown	Tolerant-1/Roots/48 h	1.1294	0.00552297	Unknown
DY475533	Unknown	Tolerant-1/Roots/48 h	-1.3741	2.4215e-17	Unknown
EB085025	Unknown	Susceptible-1/Roots/48 h	-1.7127	0.00494816	Unknown
EB085025	Unknown	Susceptible-1/Shoots/48 h	-1.0508	0.00584475	Unknown
EB085025	Unknown	Susceptible-2/Roots/24 h	-1.9802	1.20928e-11	Unknown
EB085025	Unknown	Tolerant-1/Roots/24 h	-1.8049	0.000970725	Unknown
EB085025	Unknown	Tolerant-2/Roots/24 h	-3.6204	4.03163e-09	Unknown
EB085026	Unknown	Susceptible-1/Roots/48 h	-3.2733	0.00132287	Unknown
EB085026	Unknown	Tolerant-1/Roots/24 h	-2.0303	0.00757328	Unknown
EB085063	Unknown	Susceptible-1/Roots/48 h	-1.6568	5.37778e-07	Unknown
EB085063	Unknown	Tolerant-1/Shoots/48 h	-1.4022	5.38381e-06	Unknown
EB085029	Unknown	Susceptible-1/Shoots/48 h	-2.3562	8.60522e-06	Unknown
EB085034	Unknown	Susceptible-1/Roots/24 h	-1.5284	0.00310674	Unknown
EB085035	Unknown	Tolerant-1/Roots/24 h	-1.7628	2.64413e-05	Unknown
DY475536	Unknown	Tolerant-1/Roots/48 h	-5.8472	1.86135e-38	Unknown
DY475538	Unknown	Susceptible-1/Roots/48 h	1.1309	0.00705525	Unknown
EB085044	Unknown	Susceptible-1/Roots/48 h	1.0325	0.00255543	Unknown
EB085044	Unknown	Tolerant-2/Roots/48 h	-1.2825	0.0040375	Unknown
EB085049	Unknown	Tolerant-2/Roots/24 h	-2.7902	0.000136056	Unknown
DY475539	Unknown	Susceptible-2/Shoots/24 h	-1.2571	0.0027233	Unknown
DY475539	Unknown	Tolerant-1/Roots/48 h	1.2091	7.18203e-06	Unknown
EB085052	Unknown	Tolerant-1/Roots/24 h	-1.4555	3.68858e-07	Unknown
EB085052	Unknown	Tolerant-2/Roots/24 h	-1.6449	1.78306e-08	Unknown
EB085052	Unknown	Tolerant-2/Roots/48 h	-1.5579	0.00144697	Unknown
DY475048	Unknown	Susceptible-1/Roots/24 h	-1.5271	1.31951e-16	Unknown
DY475048	Unknown	Susceptible-1/Roots/48 h	-3.7653	2.96263e-05	Unknown
DY475048	Unknown	Susceptible-1/Shoots/48 h	-2.6955	0.00697184	Unknown
DY475048	Unknown	Susceptible-2/Shoots/48 h	-1.7611	0.00346752	Unknown
DY475048	Unknown	Tolerant-1/Roots/24 h	-3.077	1.7209e-07	Unknown
DY475048	Unknown	Tolerant-1/Roots/48 h	-2.9534	2.18143e-06	Unknown
DY475062	Unknown	Tolerant-1/Roots/24 h	-2.0637	2.50037e-15	Unknown
DY475075	Unknown	Tolerant-1/Roots/24 h	-1.2417	2.77858e-10	Unknown
DY475080	Unknown	Tolerant-1/Shoots/48 h	-3.9919	2.80729e-05	Unknown
DY475084	Unknown	Susceptible-1/Roots/24 h	3.979	2.89322e-08	Unknown
DY475084	Unknown	Susceptible-1/Roots/48 h	2.2756	4.77017e-05	Unknown
DY475084	Unknown	Tolerant-2/Roots/24 h	1.8715	5.25946e-18	Unknown
DY475089	Unknown	Tolerant-2/Roots/24 h	-1.89	0.00998656	Unknown
DY475094	Unknown	Susceptible-1/Roots/48 h	-6.0395	0.000363533	Unknown
DY475094	Unknown	Tolerant-2/Roots/48 h	-1.2802	0.000105335	Unknown
DY475098	Unknown	Tolerant-1/Roots/24 h	-1.525	0.00354144	Unknown
DY475102	Unknown	Tolerant-2/Roots/24 h	-1.5925	1.32261e-36	Unknown
DY475106	Unknown	Susceptible-1/Roots/48 h	1.0687	0.00526358	Unknown
DY475130	Unknown	Susceptible-1/Shoots/48 h	2.208	1.93229e-23	Unknown
DY475130	Unknown	Tolerant-2/Shoots/24 h	-1.8534	4.61814e-08	Unknown
DY475133	Unknown	Susceptible-1/Roots/24 h	1.4762	6.8176e-09	Unknown
DY475133	Unknown	Tolerant-1/Roots/48 h	1.238	0.00182036	Unknown
DY475133	Unknown	Tolerant-2/Roots/24 h	1.5301	1.4463e-09	Unknown
DY475157	Unknown	Susceptible-2/Roots/24 h	-1.8231	1.08543e-05	Unknown
DY475157	Unknown	Susceptible-2/Shoots/48 h	-1.908	8.54624e-05	Unknown
DY475157	Unknown	Tolerant-2/Roots/24 h	-4.1132	5.19805e-24	Unknown
DY475157	Unknown	Tolerant-2/Shoots/24 h	-1.2391	4.9827e-12	Unknown
DY475158	Unknown	Susceptible-1/Shoots/48 h	-1.121	0.00249105	Unknown
DY475159	Unknown	Tolerant-1/Shoot/24 h	-1.1967	0.000217644	Unknown
DY475160	Unknown	Susceptible-1/Roots/48 h	-1.3238	1.81682e-06	Unknown
DY475167	Unknown	Susceptible-2/Roots/24 h	-1.1155	4.88527e-07	Unknown
DY475167	Unknown	Tolerant-2/Roots/48 h	-1.1118	7.14756e-05	Unknown
DY475168	Unknown	Tolerant-2/Shoots/24 h	-1.4307	1.24295e-17	Unknown
DY475177	Unknown	Susceptible-2/Shoots/48 h	-1.0651	0.000951853	Unknown
DY475177	Unknown	Tolerant-2/Shoots/24 h	-1.1494	1.38208e-14	Unknown
DY475185	Unknown	Susceptible-1/Roots/48 h	-2.8811	3.76036e-07	Unknown
DY475185	Unknown	Tolerant-1/Roots/48 h	-1.1264	0.00822397	Unknown
DY475185	Unknown	Tolerant-1/Shoot/24 h	-2.2499	0.000695354	Unknown
DY475191	Unknown	Tolerant-1/Roots/48 h	-2.3481	2.85755e-05	Unknown
DY475203	Unknown	Tolerant-2/Roots/24 h	-1.2285	0.000815483	Unknown
DY475206	Unknown	Tolerant-1/Roots/24 h	-1.3494	0.000129407	Unknown
DY475215	Unknown	Tolerant-1/Shoot/24 h	-2.1389	3.96651e-07	Unknown
DY475215	Unknown	Tolerant-2/Shoots/24 h	-1.5165	2.60665e-06	Unknown
DY475219	Unknown	Susceptible-1/Roots/48 h	-1.7921	0.00143918	Unknown
DY475230	Unknown	Tolerant-2/Shoots/24 h	-1.898	6.52277e-13	Unknown
DY475236	Unknown	Tolerant-1/Roots/48 h	1.6727	5.43751e-08	Unknown
DY475236	Unknown	Tolerant-2/Roots/24 h	-1.1714	0.0169703	Unknown
DY475236	Unknown	Tolerant-2/Shoots/24 h	-2.0156	0.000713668	Unknown
DY475243	Unknown	Susceptible-1/Roots/48 h	-1.4156	7.24795e-07	Unknown
DY475253	Unknown	Susceptible-1/Roots/24 h	-2.5863	1.9796e-08	Unknown
DY475253	Unknown	Susceptible-2/Roots/24 h	-1.135	0.000140374	Unknown
DY475253	Unknown	Susceptible-2/Roots/48 h	-1.0373	0.00755528	Unknown
DY475253	Unknown	Tolerant-1/Roots/24 h	-1.531	5.35382e-11	Unknown
DY475255	Unknown	Susceptible-1/Shoots/48 h	-3.1417	8.95712e-08	Unknown
DY475255	Unknown	Tolerant-1/Roots/24 h	-2.6086	7.14978e-06	Unknown
DY475255	Unknown	Tolerant-1/Shoots/48 h	-1.0463	0.00451009	Unknown
DY475256	Unknown	Tolerant-1/Roots/24 h	-1.0654	1.77434e-05	Unknown
DY475256	Unknown	Tolerant-2/Roots/24 h	-1.1535	0.013145	Unknown
DY475256	Unknown	Tolerant-2/Roots/48 h	-1.8783	0.00384457	Unknown
DY475260	Unknown	Susceptible-1/Roots/24 h	-1.036	0.00108387	Unknown
DY475260	Unknown	Susceptible-2/Roots/24 h	-3.5788	1.16667e-06	Unknown
DY475260	Unknown	Tolerant-1/Roots/24 h	-3.7407	5.56586e-36	Unknown
DY475263	Unknown	Susceptible-2/Roots/24 h	-1.2503	3.16816e-30	Unknown
DY475263	Unknown	Susceptible-2/Roots/48 h	-4.9405	3.12452e-10	Unknown
DY475263	Unknown	Tolerant-1/Shoot/24 h	-1.4359	0.000453321	Unknown
DY475263	Unknown	Tolerant-2/Roots/48 h	-1.0698	1.58858e-10	Unknown
DY475268	Unknown	Susceptible-1/Shoots/48 h	-1.6687	0.00359885	Unknown
DY475275	Unknown	Tolerant-1/Roots/24 h	-1.9292	2.67667e-10	Unknown
DY475275	Unknown	Tolerant-2/Roots/24 h	-1.2671	3.49672e-05	Unknown
DY475279	Unknown	Tolerant-1/Shoot/24 h	-1.0796	2.21858e-13	Unknown
DY475280	Unknown	Tolerant-1/Roots/24 h	-1.2826	0.00879718	Unknown
DY475288	Unknown	Susceptible-2/Roots/48 h	-1.1029	6.82226e-06	Unknown
DY475288	Unknown	Tolerant-2/Roots/24 h	-1.2306	0.000300962	Unknown
DY475289	Unknown	Tolerant-1/Roots/24 h	-1.4068	3.10631e-08	Unknown
DY475293	Unknown	Tolerant-1/Roots/24 h	1.2284	4.70294e-06	Unknown
DY475293	Unknown	Tolerant-2/Roots/24 h	1.3951	8.35478e-11	Unknown
DY475295	Unknown	Susceptible-1/Roots/24 h	-1.6343	0.00452249	Unknown
DY475295	Unknown	Susceptible-1/Roots/48 h	-1.9557	1.65028e-06	Unknown
DY475296	Unknown	Susceptible-1/Roots/24 h	-2.377	4.28069e-05	Unknown
DY475296	Unknown	Tolerant-1/Roots/24 h	-1.3028	1.04944e-17	Unknown
DY475311	Unknown	Tolerant-2/Shoots/24 h	-1.4696	1.99151e-08	Unknown
DY475330	Unknown	Susceptible-1/Roots/48 h	1.0089	0.00100184	Unknown
DY475336	Unknown	Susceptible-2/Roots/24 h	-1.3526	0.000186919	Unknown
DY475336	Unknown	Tolerant-1/Roots/24 h	-1.0122	0.00118495	Unknown
DY475338	Unknown	Tolerant-1/Roots/24 h	-1.1336	0.000484035	Unknown
DY475339	Unknown	Susceptible-1/Roots/24 h	-1.3981	3.15358e-05	Unknown
DY475340	Unknown	Susceptible-2/Roots/48 h	-2.5004	0.00182339	Unknown
DY475340	Unknown	Tolerant-2/Roots/24 h	-1.3823	0.00189993	Unknown
DY475340	Unknown	Tolerant-2/Roots/48 h	-1.1813	0.0092059	Unknown
DY475342	Unknown	Susceptible-1/Roots/48 h	-1.4723	0.0100267	Unknown
DY475342	Unknown	Tolerant-1/Roots/24 h	-1.1488	0.00364385	Unknown
DY475347	Unknown	Tolerant-1/Roots/24 h	-5.8156	0.00248631	Unknown
DY475347	Unknown	Tolerant-2/Roots/24 h	-2.7154	1.57952e-19	Unknown
DY475349	Unknown	Susceptible-1/Roots/24 h	-1.6191	2.96425e-06	Unknown
DY475349	Unknown	Susceptible-1/Shoots/48 h	-1.3528	0.0059651	Unknown
DY475349	Unknown	Tolerant-2/Roots/24 h	-1.0499	0.00506314	Unknown
DY475350	Unknown	Susceptible-1/Roots/48 h	-2.0811	0.00451042	Unknown
DY475350	Unknown	Tolerant-1/Roots/24 h	-1.4383	0.000270426	Unknown
DY475353	Unknown	Susceptible-1/Shoots/48 h	1.1319	2.38153e-07	Unknown
DY475356	Unknown	Tolerant-1/Roots/24 h	-1.487	0.00951184	Unknown
DY475360	Unknown	Susceptible-1/Roots/48 h	1.1832	0.00171677	Unknown
DY475360	Unknown	Tolerant-2/Roots/48 h	-1.285	0.00418529	Unknown
DY475365	Unknown	Susceptible-1/Shoots/48 h	-2.1652	0.00678212	Unknown
DY475366	Unknown	Susceptible-1/Roots/48 h	1.2799	0.00227977	Unknown
DY475369	Unknown	Tolerant-1/Roots/24 h	1.2152	0.00999575	Unknown
DY475390	Unknown	Susceptible-1/Roots/48 h	2.193	0.000265261	Unknown
DY475390	Unknown	Susceptible-2/Roots/48 h	1.0521	0.00155872	Unknown
DY475390	Unknown	Tolerant-2/Roots/24 h	3.2842	2.79634e-24	Unknown
DY475392	Unknown	Tolerant-1/Shoots/48 h	-1.7812	0.00427869	Unknown
DY475401	Unknown	Susceptible-2/Roots/48 h	-1.3312	0.000142007	Unknown
DY475401	Unknown	Tolerant-1/Roots/24 h	-1.9015	5.79251e-11	Unknown
DY475416	Unknown	Tolerant-1/Roots/24 h	-1.9398	0.00914323	Unknown
DY475416	Unknown	Tolerant-1/Roots/48 h	-3.7088	4.29789e-06	Unknown
DY475416	Unknown	Tolerant-2/Roots/24 h	-1.6653	0.00032443	Unknown
DY475416	Unknown	Tolerant-2/Roots/48 h	-2.2485	1.79634e-08	Unknown
DY475431	Unknown	Tolerant-2/Shoots/24 h	-1.0337	1.61045e-06	Unknown
DY475432	Unknown	Susceptible-2/Roots/24 h	1.3039	0.00118699	Unknown
DY475437	Unknown	Susceptible-1/Roots/48 h	-1.9125	5.23174e-05	Unknown
DY475445	Unknown	Susceptible-1/Roots/48 h	-1.4912	0.000307899	Unknown
DY475446	Unknown	Tolerant-1/Roots/48 h	-1.2345	0.00856487	Unknown
DY475451	Unknown	Susceptible-1/Shoots/48 h	2.3307	3.97048e-10	Unknown
DY475451	Unknown	Tolerant-1/Roots/48 h	1.1085	0.0002728	Unknown
DY475451	Unknown	Tolerant-1/Shoots/48 h	1.0599	4.01189e-05	Unknown
DY475451	Unknown	Tolerant-2/Roots/24 h	1.4738	1.01331e-05	Unknown
DY475461	Unknown	Susceptible-1/Shoots/48 h	-1.6055	0.00120457	Unknown
DY475476	Unknown	Susceptible-2/Roots/24 h	-1.5958	1.50079e-22	Unknown
DY475481	Unknown	Susceptible-2/Roots/24 h	-1.784	1.59955e-06	Unknown
DY475481	Unknown	Tolerant-1/Roots/48 h	1.0328	0.000443672	Unknown
DY475481	Unknown	Tolerant-1/Shoots/48 h	2.8254	6.18282e-17	Unknown
DY475484	Unknown	Tolerant-1/Roots/48 h	-2.3793	0.000151757	Unknown
DY475485	Unknown	Susceptible-1/Roots/24 h	-1.8386	3.64043e-26	Unknown
DY475485	Unknown	Susceptible-2/Roots/48 h	-2.7312	3.42549e-23	Unknown
DY475485	Unknown	Susceptible-2/Shoots/48 h	-1.3314	1.38243e-21	Unknown
DY475490	Unknown	Susceptible-2/Roots/24 h	-1.4518	1.19291e-05	Unknown
DY475503	Unknown	Susceptible-2/Roots/24 h	-1.4538	0.000264134	Unknown
DY475553	Unknown	Tolerant-1/Roots/48 h	1.1361	7.96492e-05	Unknown
DY475553	Unknown	Tolerant-2/Roots/24 h	1.2473	4.88177e-09	Unknown
DY475513	Unknown	Susceptible-2/Shoots/48 h	-3.8592	9.04444e-33	Unknown
DY475519	Unknown	Tolerant-2/Roots/24 h	1.0402	2.39947e-05	Unknown
DY475521	Unknown	Tolerant-1/Roots/48 h	1.3802	3.67591e-09	Unknown
DY475521	Unknown	Tolerant-2/Roots/48 h	1.0069	6.69916e-07	Unknown
*Tolerant-1: CPI 060546 (ATC 40586); Tolerant-2: ICC 06474 (ATC 40171); Susceptible-1: CPI 60527 (ATC 40033); Susceptible-2: ICC 08161 (ATC 40707)
